# Supplementary material for: Behavioral and genetic correlates of heterogeneity in learning performance in individual honeybees, Apis mellifera
Source: PLoS One. 2024 Jun 12;19(6):e0304563. doi: 10.1371/journal.pone.0304563 (PMC11168654; doi:10.1371/journal.pone.0304563)
Supplement: S6 Table — It shows the sorted behavioral list of 652 candidate genes. (XLSX) [file pone.0304563.s007.xlsx]

## Sheet: Sheet1
S6 Table. Behavioral list of candidate genes with changes in expression levels between the high and low performer bees. It shows the sorted behavioral list of 652 candidate genes.
Name	Honyebee mRNAs		Fold Change in Expression Level	logFC	Average Expression	t-Value	p-Value	Adjusted p-Value	B
AM05069	GB12452-RA	SET: OGS; Dmel Ortholog - C. Elsik Feb_2007: FBgn0053527; Best Dmel 5.1 match: FBgn0053527, blastp escore 2E-06;	0.750111	-0.414824	11.4222	-5.17387	3.93105e-06	5.4622e-05	4.21701
AM01907	BB160005B20A07.5 Bee Brain Normalized Library, BB16 Apis mellifera cDNA clone BB160005B20A07 5', mRNA sequence	SET: UI_EST BI511445;	0.812099	-0.300272	11.7011	-3.30536	0.00174488	0.00203224	-1.37738
AM04250	GB11630-RA [PREDICTED: Apis mellifera similar to Excitatory amino acid transporter 2 CG3159-PA, isoform A (LOC408769), mRNA]	SET: OGS; Dmel Ortholog - C. Elsik Feb_2007: FBgn0026438; Best Dmel 5.1 match: FBgn0026438, blastp escore 0E+00;	0.816333	-0.29277	13.1228	-4.91257	9.75771e-06	9.24914e-05	3.37517
AM00976	DB779839 RIKEN full-length enriched honey bee cDNA library, head Apis mellifera cDNA clone BH10089B08 3', mRNA sequence	SET: UI_EST BH1B0089B08M3;	0.818183	-0.289505	11.1394	-4.7027	2.00524e-05	0.000151164	2.70913
AM12393	GB19846-RA [PREDICTED: Apis mellifera similar to CG5255-PA (LOC410894), mRNA]	SET: OGS; Dmel Ortholog - C. Elsik Feb_2007: FBgn0038484; Best Dmel 5.1 match: FBgn0038485, blastp escore 6E-46;	0.82022	-0.285918	11.0731	-3.20457	0.00233888	0.00239831	-1.6407
AM00839	DB774335 RIKEN full-length enriched honey bee cDNA library, head Apis mellifera cDNA clone BH10069H05 3', mRNA sequence	SET: UI_EST BH1B0069H05M3;	0.823145	-0.280781	9.86791	-5.72993	5.48144e-07	1.88013e-05	6.04366
AM02350	BB170003A10F03.5 Bee Brain Normalized/Subtracted Library, BB17 Apis mellifera cDNA clone BB170003A10F03 5', mRNA sequence	SET: UI_EST BI515111;	0.82773	-0.272769	12.2716	-6.57427	2.60518e-08	2.97859e-06	8.86758
AM01465	BB170030A20D07.5 Bee Brain Normalized/Subtracted Library, BB17 Apis mellifera cDNA clone BB170030A20D07 5', mRNA sequence	SET: UI_EST BI506913;	0.829569	-0.269567	10.8224	-4.23912	9.47465e-05	0.000361089	1.27762
AM02247	BB160014B20D09.5 Bee Brain Normalized Library, BB16 Apis mellifera cDNA clone BB160014B20D09 5', mRNA sequence	SET: UI_EST BI514272;	0.833572	-0.262621	13.6411	-4.80791	1.39918e-05	0.000121499	3.04178
AM01449	BB170030B20H03.5 Bee Brain Normalized/Subtracted Library, BB17 Apis mellifera cDNA clone BB170030B20H03 5', mRNA sequence	SET: UI_EST BI506717;	0.834741	-0.260599	12.1968	-5.78949	4.42877e-07	1.79631e-05	6.24145
AM11712	GB19158-RA [PREDICTED: Apis mellifera similar to TATA box binding protein-related factor 2 CG18009-PD, isoform D, transcript variant 1 (LOC412919), mRNA]	SET: OGS; Dmel Ortholog - C. Elsik Feb_2007: FBgn0026758; Best Dmel 5.1 match: FBgn0026758, blastp escore 6E-79;	0.837188	-0.256377	9.5129	-4.31036	7.49175e-05	0.000307745	1.4936
AM01656	BB170010B20G12.5 Bee Brain Normalized/Subtracted Library, BB17 Apis mellifera cDNA clone BB170010B20G12 5', mRNA sequence	SET: UI_EST BI508922;	0.843683	-0.245227	10.3138	-4.78618	1.50746e-05	0.000125315	2.97286
AM01039	XM_391841.3 [PREDICTED: Apis mellifera similar to 14-3-3 CG17870-PC, isoform C, transcript variant 1 (LOC408289), mRNA]	SET: UI_EST BI502813; Also matches: XM_623299.2,XM_623180.2;	0.844088	-0.244535	13.7854	-4.92287	9.41647e-06	9.24914e-05	3.40811
AM12901	AM12901 Unknown [Arrayset: JDE_EST jdeO08_3DEF1, jdeO08_3DEF1 Group10.37_150866_150939]	SET: JDE_EST jdeO08_3DEF1;	0.844816	-0.243291	14.7842	-7.32107	1.733e-09	5.94418e-07	11.3723
AM01203	BB170004B10E04.5 Bee Brain Normalized/Subtracted Library, BB17 Apis mellifera cDNA clone BB170004B10E04 5', mRNA sequence	SET: UI_EST BI504377;	0.845949	-0.241357	12.8482	-6.4897	3.54024e-08	3.46944e-06	8.58358
AM12256	GB19709-RA [PREDICTED: Apis mellifera similar to Syt7 CG2381-PG, isoform G (LOC409138), mRNA]	SET: OGS; Dmel Ortholog - C. Elsik Feb_2007: FBgn0039900; Best Dmel 5.1 match: FBgn0039900, blastp escore 7E-161;	0.846406	-0.240577	11.3172	-5.15876	4.14461e-06	5.46769e-05	4.168
AM01368	BB170014B20E03.5 Bee Brain Normalized/Subtracted Library, BB17 Apis mellifera cDNA clone BB170014B20E03 5', mRNA sequence	SET: UI_EST BI505979;	0.847236	-0.239165	11.7802	-3.48654	0.00101855	0.001493	-0.891325
AM12390	GB19843-RA [PREDICTED: Apis mellifera similar to CG7402-PA, transcript variant 2 (LOC551758), mRNA]	SET: OGS; Best Dmel 5.1 match: FBgn0036768, blastp escore 5E-104;	0.847257	-0.239129	13.4857	-3.8359	0.000347031	0.000790908	0.0878982
AM05805	GB13197-RA	SET: OGS; Best Dmel 5.1 match: FBgn0038501, blastp escore 7E-17;	0.84819	-0.237541	10.8382	-4.44638	4.76578e-05	0.000242324	1.9102
AM00446	DB768523 RIKEN full-length enriched honey bee cDNA library, head Apis mellifera cDNA clone BH10048K09 3', mRNA sequence	SET: UI_EST BH1B0014K01M3;	0.848925	-0.236291	10.6445	-4.20898	0.000104592	0.000387837	1.18675
AM07545	GB14954-RA [PREDICTED: Apis mellifera similar to metabotropic GABA-B receptor subtype 1 CG15274-PA (LOC408760), mRNA]	SET: OGS; Dmel Ortholog - C. Elsik Feb_2007: FBgn0028924; Best Dmel 5.1 match: FBgn0028924, blastp escore 0E+00;	0.849404	-0.235477	10.5655	-5.59093	9.00293e-07	2.37539e-05	5.58346
AM00397	DB730124 RIKEN full-length enriched honey bee cDNA library, head Apis mellifera cDNA clone BH10006G19 5', mRNA sequence	SET: UI_EST BH1B0006G19T3;	0.850405	-0.233777	10.439	-5.55357	1.02835e-06	2.61277e-05	5.46013
AM06216	GB13617-RA [PREDICTED: Apis mellifera similar to bitesize CG33555-PD, isoform D (LOC408337), mRNA]	Best Dmel 5.1 match: FBgn0053555, blastp escore 0E+00;	0.852046	-0.230997	10.6266	-5.78806	4.4515e-07	1.79631e-05	6.2367
AM00493	DB734344 RIKEN full-length enriched honey bee cDNA library, head Apis mellifera cDNA clone BH10022I09 5', mRNA sequence	SET: UI_EST BH1B0022I09T3;	0.853016	-0.229356	11.2195	-6.9979	5.597e-09	1.27985e-06	10.2901
AM00790	DB745840 RIKEN full-length enriched honey bee cDNA library, head Apis mellifera cDNA clone BH10063E19 5', mRNA sequence	SET: UI_EST BH1B0063E19T3;	0.853706	-0.228189	10.3658	-4.81514	1.36485e-05	0.000120037	3.06475
AM01691	BB170012A20A05.5 Bee Brain Normalized/Subtracted Library, BB17 Apis mellifera cDNA clone BB170012A20A05 5', mRNA sequence	SET: UI_EST BI509287;	0.854609	-0.226664	13.1942	-4.60366	2.80732e-05	0.000179161	2.39838
AM06095	GB13493-RA [Apis mellifera blue-sensitive opsin (Blop), mRNA]	SET: OGS; Dmel Ortholog - C. Elsik Feb_2007: FBgn0014019; Best Dmel 5.1 match: FBgn0014019, blastp escore 2E-111;	0.855672	-0.224871	14.5089	-4.17454	0.000119736	0.000427805	1.06611
AM02061	NW_001253388.1 SET: UI_EST BI512744; Apis mellifera linkage group 5 genomic contig, reference assembly (based on Amel_4.0 Group5.30)	SET: UI_EST BI512744;	0.855927	-0.224441	11.1269	-3.51023	0.000960818	0.00143287	-0.83514
AM01073	BB170007A20B01.5 Bee Brain Normalized/Subtracted Library, BB17 Apis mellifera cDNA clone BB170007A20B01 5', mRNA sequence	SET: UI_EST BI503065;	0.856131	-0.224097	12.5557	-4.91498	9.67671e-06	9.24914e-05	3.38288
AM02585	BB160008B10E05.5 Bee Brain Normalized Library, BB16 Apis mellifera cDNA clone BB160008B10E05 5', mRNA sequence	SET: UI_EST BI516933;	0.857231	-0.222243	12.7829	-4.99121	7.43192e-06	7.96609e-05	3.62717
AM02046	BB160009B20F08.5 Bee Brain Normalized Library, BB16 Apis mellifera cDNA clone BB160009B20F08 5', mRNA sequence	SET: UI_EST BI512646;	0.857284	-0.222155	12.1957	-4.92577	9.32276e-06	9.24914e-05	3.41736
AM01450	BB170006A20G07.5 Bee Brain Normalized/Subtracted Library, BB17 Apis mellifera cDNA clone BB170006A20G07 5', mRNA sequence	SET: UI_EST BI506719;	0.857869	-0.221171	12.1487	-5.88198	3.17832e-07	1.79631e-05	6.54916
AM02403	BB160019B10A08.5 Bee Brain Normalized Library, BB16 Apis mellifera cDNA clone BB160019B10A08 5', mRNA sequence	SET: UI_EST BI515457;	0.858001	-0.220949	13.5821	-6.24874	8.47228e-08	6.45776e-06	7.77507
AM01423	BB170020A20F01.5 Bee Brain Normalized/Subtracted Library, BB17 Apis mellifera cDNA clone BB170020A20F01 5', mRNA sequence	SET: UI_EST BI506452;	0.85822	-0.220581	13.4889	-5.74701	5.15644e-07	1.86175e-05	6.10035
AM00167	GB15141-RA Dscam exon 10.10	SET: Dscam exon 10.10;	0.860333	-0.217032	9.79914	-3.3974	0.00132983	0.00169725	-1.13245
AM01750	BB170027A10E09.5 Bee Brain Normalized/Subtracted Library, BB17 Apis mellifera cDNA clone BB170027A10E09 5', mRNA sequence	SET: UI_EST BI509882;	0.86065	-0.216501	9.53261	-3.66898	0.00058401	0.00109164	-0.386506
AM01602	BB170016A10A01.5 Bee Brain Normalized/Subtracted Library, BB17 Apis mellifera cDNA clone BB170016A10A01 5', mRNA sequence	SET: UI_EST BI508363;	0.860724	-0.216378	10.9737	-4.49077	4.10726e-05	0.000221857	2.04729
AM09624	GB17047-RA [PREDICTED: Apis mellifera hypothetical protein LOC727135 (LOC727135), mRNA]	SET: OGS;	0.861427	-0.2152	10.6317	-4.66145	2.30757e-05	0.000163195	2.5794
AM06002	GB13399-RA [PREDICTED: Apis mellifera similar to Myosin regulatory light chain 2 (MLC-2) (LOC409881), mRNA]	SET: OGS; Dmel Ortholog - C. Elsik Feb_2007: FBgn0002773; Best Dmel 5.1 match: FBgn0002773, blastp escore 3E-68;	0.863238	-0.212169	9.94132	-4.35187	6.6993e-05	0.000289956	1.60011
AM01879	NW_001253391.1 SET: UI_EST BI511123; Apis mellifera linkage group 5 genomic contig, reference assembly (based on Amel_4.0 Group5.33)	SET: UI_EST BI511123;	0.86404	-0.210829	10.8986	-4.69937	2.02817e-05	0.000151231	2.69863
AM01559	BB170006A10C12.5 Bee Brain Normalized/Subtracted Library, BB17 Apis mellifera cDNA clone BB170006A10C12 5', mRNA sequence	SET: UI_EST BI507930;	0.864586	-0.209919	14.1801	-5.49921	1.24752e-06	2.95103e-05	5.28096
AM08245	GB15662-RA [PREDICTED: Apis mellifera similar to CG10962-PB, isoform B (LOC724721), mRNA]	SET: OGS; Best Dmel 5.1 match: FBgn0030073, blastp escore 3E-44;	0.865124	-0.209021	11.1776	-3.41726	0.00125351	0.00163235	-1.07907
AM01166	BB170027A20C02.5 Bee Brain Normalized/Subtracted Library, BB17 Apis mellifera cDNA clone BB170027A20C02 5', mRNA sequence	SET: UI_EST BI504013;	0.865278	-0.208764	12.2485	-4.3536	6.49208e-05	0.000285485	1.62543
AM02168	BB160013A20H02.5 Bee Brain Normalized Library, BB16 Apis mellifera cDNA clone BB160013A20H02 5', mRNA sequence	SET: UI_EST BI513640;	0.867118	-0.2057	11.7395	-5.27125	2.79279e-06	4.25745e-05	4.53382
AM03730	GB11106-RA [PREDICTED: Apis mellifera similar to REG CG1591-PA (LOC410403), mRNA]	SET: OGS; Dmel Ortholog - C. Elsik Feb_2007: FBgn0029133; Best Dmel 5.1 match: FBgn0029133, blastp escore 2E-96;	0.868333	-0.203679	12.2189	-6.67477	1.80901e-08	2.48197e-06	9.2052
AM05536	GB12924-RA [PREDICTED: Apis mellifera similar to CG5921-PB, isoform B (LOC552101), mRNA]	SET: OGS; Dmel Ortholog - C. Elsik Feb_2007: FBgn0029835; Best Dmel 5.1 match: FBgn0029835, blastp escore 1E-41;	0.868669	-0.203121	10.7718	-3.74412	0.000462636	0.000947369	-0.174382
AM01963	BB160007B20A08.5 Bee Brain Normalized Library, BB16 Apis mellifera cDNA clone BB160007B20A08 5', mRNA sequence	SET: UI_EST BI512017;	0.869218	-0.20221	11.0087	-4.5368	3.51828e-05	0.000201128	2.19005
AM02372	NW_001253102.1 SET: UI_EST BI515268; Apis mellifera linkage group 14 genomic contig, reference assembly (based on Amel_4.0 Group14.24)	SET: UI_EST BI515268;	0.870329	-0.200368	10.5912	-5.20507	3.52384e-06	5.03616e-05	4.31834
AM01211	BB170007A10C06.5 Bee Brain Normalized/Subtracted Library, BB17 Apis mellifera cDNA clone BB170007A10C06 5', mRNA sequence	SET: UI_EST BI504474;	0.870367	-0.200305	11.2742	-4.38575	5.8342e-05	0.000268608	1.72382
AM12827	DB766958 RIKEN full-length enriched honey bee cDNA library, head Apis mellifera cDNA clone BH10042O19 3', mRNA sequence	SET: JDE_EST jdeA16_4DEF2;	0.871305	-0.19875	12.7651	-3.34662	0.00154557	0.00185769	-1.2681
AM02110	BB160011A20C12.5 Bee Brain Normalized Library, BB16 Apis mellifera cDNA clone BB160011A20C12 5', mRNA sequence	SET: UI_EST BI513170;	0.872432	-0.196885	14.5348	-5.37395	1.94425e-06	3.60475e-05	4.86953
AM09837	GB17262-RA [PREDICTED: Apis mellifera similar to CG12259-PA (LOC551692), mRNA]	SET: OGS; Best Dmel 5.1 match: FBgn0039557, blastp escore 6E-152;	0.872455	-0.196847	9.24921	-4.02584	0.000189556	0.000557213	0.641079
AM02436	BB160020A10G09.5 Bee Brain Normalized Library, BB16 Apis mellifera cDNA clone BB160020A10G09 5', mRNA sequence	SET: UI_EST BI515660;	0.872823	-0.196239	11.3547	-5.11047	4.90683e-06	6.12016e-05	4.01161
AM02213	NW_001253520.1 SET: UI_EST BI513872; Apis mellifera linkage group 8 genomic contig, reference assembly (based on Amel_4.0 Group8.27)	SET: UI_EST BI513872;	0.873279	-0.195486	10.2408	-3.22205	0.00222378	0.00232903	-1.59541
AM04620	GB12003-RA [PREDICTED: Apis mellifera similar to CG6254-PA (LOC727289), mRNA]	SET: OGS; Best Dmel 5.1 match: FBgn0037794, blastp escore 4E-28;	0.873523	-0.195083	11.1917	-3.58946	0.000745498	0.00126274	-0.608378
AM01548	XM_391841.3 [PREDICTED: Apis mellifera similar to 14-3-3 CG17870-PC, isoform C, transcript variant 1 (LOC408289), mRNA]	SET: UI_EST BI507850; Also matches: XM_623299.2,XM_623180.2;	0.873827	-0.194581	13.9495	-4.05845	0.000170647	0.000528504	0.737401
AM01420	BB170029A20D01.5 Bee Brain Normalized/Subtracted Library, BB17 Apis mellifera cDNA clone BB170029A20D01 5', mRNA sequence	SET: UI_EST BI506438;	0.874523	-0.193432	12.9858	-5.53786	1.08744e-06	2.66423e-05	5.40831
AM01771	NW_001253391.1 SET: UI_EST BI510052; Apis mellifera linkage group 5 genomic contig, reference assembly (based on Amel_4.0 Group5.33)	SET: UI_EST BI510052;	0.874631	-0.193254	10.7905	-5.17025	3.9812e-06	5.4622e-05	4.20527
AM00867	DB775009 RIKEN full-length enriched honey bee cDNA library, head Apis mellifera cDNA clone BH10071K15 3', mRNA sequence	SET: UI_EST BH1B0071K15M3;	0.875042	-0.192575	10.9818	-5.30892	2.44584e-06	3.99487e-05	4.65677
AM08925	GB16345-RA [PREDICTED: Apis mellifera hypothetical protein LOC726780 (LOC726780), mRNA]	SET: OGS; Best Dmel 5.1 match: FBgn0034528, blastp escore 1E-07;	0.87519	-0.192331	10.5399	-6.83643	1.00592e-08	1.72516e-06	9.74814
AM11555	GB18999-RA [PREDICTED: Apis mellifera similar to CG7946-PA (LOC552332), mRNA]	SET: OGS; Dmel Ortholog - C. Elsik Feb_2007: FBgn0039743; Best Dmel 5.1 match: FBgn0039743, blastp escore 1E-49;	0.875466	-0.191877	10.3807	-3.57903	0.000769594	0.00128121	-0.637255
AM05454	GB12840-RA [PREDICTED: Apis mellifera similar to squid CG16901-PC, isoform C (LOC725626), mRNA]	SET: OGS; Best Dmel 5.1 match: FBgn0003498, blastp escore 9E-74;	0.876024	-0.190958	10.7776	-3.36601	0.00145952	0.00180346	-1.21644
AM00536	DB762129 RIKEN full-length enriched honey bee cDNA library, head Apis mellifera cDNA clone BH10026B09 3', mRNA sequence	SET: UI_EST BH1B0026B09M3;	0.876608	-0.189996	10.4501	-3.5487	0.000844021	0.00134585	-0.721011
AM03964	GB11343-RA [PREDICTED: Apis mellifera similar to CG31211-PA, isoform A (LOC726190), mRNA]	SET: OGS; Best Dmel 5.1 match: FBgn0051211, blastp escore 5E-28;	0.877059	-0.189254	11.0661	-4.15576	0.000124456	0.000440088	1.02702
AM02057	BB160010A10C09.5 Bee Brain Normalized Library, BB16 Apis mellifera cDNA clone BB160010A10C09 5', mRNA sequence	SET: UI_EST BI512711;	0.877257	-0.188928	9.67444	-3.31017	0.00172046	0.00201062	-1.36469
AM02324	BB160016B10E04.5 Bee Brain Normalized Library, BB16 Apis mellifera cDNA clone BB160016B10E04 5', mRNA sequence	SET: UI_EST BI514862;	0.877741	-0.188133	12.5165	-4.65282	2.37625e-05	0.000164657	2.55232
AM01501	BB170031A20B03.5 Bee Brain Normalized/Subtracted Library, BB17 Apis mellifera cDNA clone BB170031A20B03 5', mRNA sequence	SET: UI_EST BI507258;	0.877941	-0.187805	12.78	-5.16106	4.11135e-06	5.46769e-05	4.17546
AM02238	NM_001011594.1 [Apis mellifera G-protein coupled receptor (Tyr1), mRNA]	SET: UI_EST BI514208; Best Dmel 5.1 match: FBgn0004514, blastp escore 3E-91;	0.878139	-0.187478	12.0063	-4.48162	4.23528e-05	0.000222611	2.01899
AM12449	GB19902-RA	SET: OGS; Dmel Ortholog - C. Elsik Feb_2007: FBgn0032052; Best Dmel 5.1 match: FBgn0032052, blastp escore 3E-14;	0.879049	-0.185985	11.5223	-4.5857	2.98315e-05	0.000184364	2.34231
AM12446	GB19899-RA	SET: OGS; Best Dmel 5.1 match: FBgn0010278, blastp escore 1E-04;	0.879996	-0.184431	11.6408	-4.69338	2.06999e-05	0.000152689	2.67977
AM01512	BB170001B10C03.5 Bee Brain Normalized/Subtracted Library, BB17 Apis mellifera cDNA clone BB170001B10C03 5', mRNA sequence	SET: UI_EST BI507413;	0.880063	-0.184321	11.9718	-3.40211	0.00134326	0.00170644	-1.12603
AM00438	DB758572 RIKEN full-length enriched honey bee cDNA library, head Apis mellifera cDNA clone BH10013N07 3', mRNA sequence Apis mellifera peroxidase (LOC408953), transcript variant X2, mRNA Sequence ID: XM_392481.6	SET: UI_EST BH1B0013N07M3;	0.88047	-0.183655	12.4297	-3.61437	0.000690788	0.00121261	-0.539157
AM10432	GB17861-RA [PREDICTED: Apis mellifera similar to CG4942-PA (LOC725011), mRNA]	SET: OGS; Dmel Ortholog - C. Elsik Feb_2007: FBgn0035960; Best Dmel 5.1 match: FBgn0035960, blastp escore 3E-52;	0.880652	-0.183355	10.7047	-4.4854	4.18199e-05	0.000222391	2.03066
AM00468R	DB733296 RIKEN full-length enriched honey bee cDNA library, head Apis mellifera cDNA clone BH10018N18 5', mRNA sequence	SET: UI_EST BH1B0018N18T3;	0.880768	-0.183165	11.6555	-4.29815	7.80043e-05	0.000318518	1.45645
AM01299	BB170025A10D06.5 Bee Brain Normalized/Subtracted Library, BB17 Apis mellifera cDNA clone BB170025A10D06 5', mRNA sequence	SET: UI_EST BI505286;	0.881616	-0.181778	13.8016	-5.81234	4.08048e-07	1.79631e-05	6.31741
AM06268	GB13670-RA	SET: OGS; Best Dmel 5.1 match: FBgn0053208, blastp escore 2E-05;	0.88183	-0.181427	9.91667	-5.41225	1.698e-06	3.4728e-05	4.99509
AM00684	DB768367 RIKEN full-length enriched honey bee cDNA library, head Apis mellifera cDNA clone BH10048A20 3', mRNA sequence	SET: UI_EST BH1B0048A20M3;	0.882247	-0.180745	13.3287	-5.59598	8.84247e-07	2.37539e-05	5.60014
AM01778	BB170022A10A06.5 Bee Brain Normalized/Subtracted Library, BB17 Apis mellifera cDNA clone BB170022A10A06 5', mRNA sequence	SET: UI_EST BI510106;	0.883197	-0.179193	13.0499	-6.294	7.19293e-08	6.16793e-06	7.92679
AM01769	BB170023A10G09.5 Bee Brain Normalized/Subtracted Library, BB17 Apis mellifera cDNA clone BB170023A10G09 5', mRNA sequence	SET: UI_EST BI510042;	0.883222	-0.179153	10.834	-4.6572	2.34116e-05	0.000163881	2.56606
AM01412	EST276 Apis mellifera male antennae Lambda ZAP II library Apis mellifera cDNA clone pAmmaG78, mRNA sequence	SET: UI_EST BI506393;	0.883336	-0.178966	13.3925	-4.77195	1.58275e-05	0.000129258	2.9278
AM05889	GB13282-RA [PREDICTED: Apis mellifera similar to Stretchin-Mlck CG18255-PA, isoform A (LOC410070), mRNA]	SET: OGS; Best Dmel 5.1 match: FBgn0013988, blastp escore 7E-49;	0.883934	-0.17799	9.89984	-4.09728	0.000150509	0.000482474	0.852565
AM01896	BB160005A20H03.5 Bee Brain Normalized Library, BB16 Apis mellifera cDNA clone BB160005A20H03 5', mRNA sequence	SET: UI_EST BI511331;	0.88401	-0.177866	11.3576	-3.33398	0.00162206	0.00191521	-1.30838
AM02510	BB160004B10G08.5 Bee Brain Normalized Library, BB16 Apis mellifera cDNA clone BB160004B10G08 5', mRNA sequence	SET: UI_EST BI516232;	0.88404	-0.177816	12.7554	-4.57711	3.07104e-05	0.000184801	2.31551
AM09737	GB17162-RA	SET: OGS; Best Dmel 5.1 match: FBgn0030940, blastp escore 3E-18;	0.884475	-0.177107	11.3798	-4.32066	7.24088e-05	0.000302951	1.52494
AM02174	BB170008A10G07.5 Bee Brain Normalized/Subtracted Library, BB17 Apis mellifera cDNA clone BB170008A10G07 5', mRNA sequence	SET: UI_EST BI513677;	0.884971	-0.176299	13.5277	-4.92035	9.49896e-06	9.24914e-05	3.40004
AM01255	BB170014A10H01.5 Bee Brain Normalized/Subtracted Library, BB17 Apis mellifera cDNA clone BB170014A10H01 5', mRNA sequence	SET: UI_EST BI504887;	0.884983	-0.176279	12.2178	-3.60177	0.00071797	0.00123335	-0.574213
AM05149	GB12533-RA [PREDICTED: Apis mellifera similar to checkpoint suppressor 1 (LOC552820), mRNA]	SET: OGS; Best Dmel 5.1 match: FBgn0029504, blastp escore 1E-46;	0.88523	-0.175875	10.5777	-3.22444	0.00220842	0.00232287	-1.58919
AM04585	GB11968-RA	SET: OGS; Dmel Ortholog - C. Elsik Feb_2007: FBgn0028343; Best Dmel 5.1 match: FBgn0028343, blastp escore 6E-55;	0.885302	-0.175759	10.4626	-3.33689	0.00159053	0.00189575	-1.29395
AM12886R	EST122 Apis mellifera female antennae Lambda ZAP II library Apis mellifera cDNA clone pAmfaF141 3' similar to Apis mellifera elongation factor-1alpha F2 gene, mRNA sequence	SET: JDE_EST jdeH06_1DEF7;	0.885558	-0.175341	14.0117	-3.93305	0.000255109	0.000680952	0.369145
AM03027	GB10399-RA [PREDICTED: Apis mellifera hypothetical LOC552275 (LOC552275), mRNA]	SET: OGS; Best Dmel 5.1 match: FBgn0014388, blastp escore 9E-10;	0.885638	-0.175211	10.7588	-4.56876	3.15881e-05	0.00018843	2.2895
AM01673	BB170001B10A04.5 Bee Brain Normalized/Subtracted Library, BB17 Apis mellifera cDNA clone BB170001B10A04 5', mRNA sequence	SET: UI_EST BI509148;	0.885995	-0.17463	11.8811	-4.14365	0.000129465	0.000450827	0.990791
AM06152	GB13551-RA [PREDICTED: Apis mellifera similar to CG12851-PA (LOC412715), mRNA]	SET: OGS; Dmel Ortholog - C. Elsik Feb_2007: FBgn0035152; Best Dmel 5.1 match: FBgn0035086, blastp escore 4E-25;	0.886063	-0.174519	10.4777	-4.25807	8.90221e-05	0.000346984	1.33492
AM01622	BB170002A10A06.5 Bee Brain Normalized/Subtracted Library, BB17 Apis mellifera cDNA clone BB170002A10A06 5', mRNA sequence	SET: UI_EST BI508574;	0.886437	-0.173909	12.4057	-3.6329	0.000652614	0.00117055	-0.4875
AM01739	BB170019B10E09.5 Bee Brain Normalized/Subtracted Library, BB17 Apis mellifera cDNA clone BB170019B10E09 5', mRNA sequence	SET: UI_EST BI509750;	0.886975	-0.173035	11.3694	-3.99853	0.000206938	0.000596468	0.560703
AM02970	GB10340-RA [PREDICTED: Apis mellifera similar to CG8443-PA (LOC552519), mRNA]	SET: OGS; Dmel Ortholog - C. Elsik Feb_2007: FBgn0034087; Best Dmel 5.1 match: FBgn0034087, blastp escore 0E+00;	0.887013	-0.172973	10.3857	-4.8495	1.21282e-05	0.000108051	3.17397
AM04917	GB12298-RA [PREDICTED: Apis mellifera similar to CG6509-PB, isoform B (LOC410178), mRNA]	SET: OGS; Dmel Ortholog - C. Elsik Feb_2007: FBgn0032363; Best Dmel 5.1 match: FBgn0032363, blastp escore 0E+00;	0.887289	-0.172524	10.5578	-3.60207	0.000717306	0.00123335	-0.573373
AM06437	GB13838-RA [PREDICTED: Apis mellifera similar to dishevelled 3 (LOC409050), mRNA]	SET: OGS;	0.88738	-0.172376	11.6914	-4.35363	6.49148e-05	0.000285485	1.62551
AM12898R	BB160019B20A09.5 Bee Brain Normalized Library, BB16 Apis mellifera cDNA clone BB160019B20A09 5', mRNA sequence	SET: JDE_EST jdeL04_3DEF1;	0.887584	-0.172044	12.9308	-4.8729	1.11892e-05	0.000102344	3.24852
AM01940	BB160007A10F11.5 Bee Brain Normalized Library, BB16 Apis mellifera cDNA clone BB160007A10F11 5', mRNA sequence	SET: UI_EST BI511805;	0.88765	-0.171938	12.7638	-5.39225	1.82246e-06	3.4728e-05	4.92951
AM01042	BB170008A20G08.5 Bee Brain Normalized/Subtracted Library, BB17 Apis mellifera cDNA clone BB170008A20G08 5', mRNA sequence	SET: UI_EST BI502836;	0.887726	-0.171813	12.7664	-4.09433	0.000151951	0.000484831	0.843818
AM07132	GB14533-RA [PREDICTED: Apis mellifera doublesex (Dsx), mRNA]	SET: OGS; Dmel Ortholog - C. Elsik Feb_2007: FBgn0004595; Best Dmel 5.1 match: FBgn0004595, blastp escore 0E+00;	0.887945	-0.171458	10.4591	-3.26785	0.00194698	0.00217529	-1.47598
AM00653	DB740460 RIKEN full-length enriched honey bee cDNA library, head Apis mellifera cDNA clone BH10044K23 5', mRNA sequence	SET: UI_EST BH1B0044K23T3;	0.888059	-0.171273	9.96206	-3.73892	0.000477765	0.000959446	-0.20025
AM02207	BB160014A10A01.5 Bee Brain Normalized Library, BB16 Apis mellifera cDNA clone BB160014A10A01 5', mRNA sequence	SET: UI_EST BI513850;	0.889035	-0.169688	10.8227	-5.44527	1.51059e-06	3.45422e-05	5.10353
AM09948	GB17375-RA	SET: OGS;	0.889066	-0.169637	12.746	-3.97202	0.000225273	0.0006282	0.482968
AM01162	BB170020A20C01.5 Bee Brain Normalized/Subtracted Library, BB17 Apis mellifera cDNA clone BB170020A20C01 5', mRNA sequence	SET: UI_EST BI503959;	0.889079	-0.169617	12.7904	-4.54332	3.44191e-05	0.000198416	2.2103
AM01631	BB170004A10H06.5 Bee Brain Normalized/Subtracted Library, BB17 Apis mellifera cDNA clone BB170004A10H06 5', mRNA sequence	SET: UI_EST BI508681;	0.88918	-0.169452	13.1158	-5.09233	5.22766e-06	6.29153e-05	3.95295
AM00789	DB772626 RIKEN full-length enriched honey bee cDNA library, head Apis mellifera cDNA clone BH10063E19 3', mRNA sequence	SET: UI_EST BH1B0063E19M3;	0.889249	-0.16934	12.6797	-3.45999	0.00110314	0.00153295	-0.96353
AM11908	GB19355-RA [PREDICTED: Apis mellifera similar to CG4699-PA, isoform A (LOC411539), mRNA]	SET: OGS; Dmel Ortholog - C. Elsik Feb_2007: FBgn0038364; Best Dmel 5.1 match: FBgn0038364, blastp escore 1E-64;	0.889292	-0.169271	10.5751	-3.35474	0.00150898	0.00183539	-1.2465
AM01223	NW_001253423.1 Apis mellifera linkage group 6 genomic contig, reference assembly (based on Amel_4.0 Group6.32)	0	0.889648	-0.168693	12.7731	-5.59191	8.97154e-07	2.37539e-05	5.5867
AM06600	GB14002-RA [PREDICTED: Apis mellifera similar to otoferlin isoform a (LOC724747), mRNA]	SET: OGS; Dmel Ortholog - C. Elsik Feb_2007: FBgn0035935; Best Dmel 5.1 match: FBgn0035935, blastp escore 4E-98;	0.889701	-0.168607	11.3207	-3.37971	0.00140149	0.00176031	-1.17983
AM10688	GB18120-RA	SET: OGS; Best Dmel 5.1 match: FBgn0038672, blastp escore 2E-04;	0.890084	-0.167986	9.52273	-3.51731	0.000928254	0.00140881	-0.807248
AM03581	GB10958-RA [PREDICTED: Apis mellifera similar to CG10395-PA, isoform A (LOC414002), mRNA]	SET: OGS; Dmel Ortholog - C. Elsik Feb_2007: FBgn0033019; Best Dmel 5.1 match: FBgn0033019, blastp escore 8E-55;	0.89011	-0.167944	10.2921	-4.54436	3.4299e-05	0.000198416	2.21353
AM01037	BB170008A20F12.5 Bee Brain Normalized/Subtracted Library, BB17 Apis mellifera cDNA clone BB170008A20F12 5', mRNA sequence	SET: UI_EST BI502792;	0.890138	-0.167899	11.4987	-3.26094	0.00198654	0.00219094	-1.49407
AM01798	BB170025B10B10.5 Bee Brain Normalized/Subtracted Library, BB17 Apis mellifera cDNA clone BB170025B10B10 5', mRNA sequence	SET: UI_EST BI510352;	0.890222	-0.167764	11.4773	-3.18756	0.00245626	0.00247258	-1.68461
AM01572	NW_001253120.1 SET: UI_EST BI508021; Apis mellifera linkage group 15 genomic contig, reference assembly (based on Amel_4.0 Group15.17)	SET: UI_EST BI508021;	0.890322	-0.167601	11.0604	-4.14772	0.000127762	0.000447168	1.00295
AM09767	GB17192-RA [PREDICTED: Apis mellifera similar to myosin regulatory light chain interacting protein (LOC412897), partial mRNA]	SET: OGS; Dmel Ortholog - C. Elsik Feb_2007: FBgn0034738; Best Dmel 5.1 match: FBgn0034738, blastp escore 9E-55;	0.890404	-0.167469	10.9672	-3.432	0.00119957	0.0016078	-1.03932
AM02216	BB160014A10G07.5 Bee Brain Normalized Library, BB16 Apis mellifera cDNA clone BB160014A10G07 5', mRNA sequence	SET: UI_EST BI513893;	0.890533	-0.16726	13.3238	-5.8968	3.01352e-07	1.79631e-05	6.59853
AM02356	BB160017B10D09.5 Bee Brain Normalized Library, BB16 Apis mellifera cDNA clone BB160017B10D09 5', mRNA sequence	SET: UI_EST BI515142;	0.890738	-0.166927	13.0939	-4.34633	6.65066e-05	0.000289956	1.60321
AM08278	GB15695-RA [PREDICTED: Apis mellifera similar to CG6013-PA (LOC410897), mRNA]	SET: OGS; Dmel Ortholog - C. Elsik Feb_2007: FBgn0038675; Best Dmel 5.1 match: FBgn0038675, blastp escore 5E-52;	0.890887	-0.166685	9.97411	-3.90778	0.000276458	0.000710619	0.29564
AM01435	BB170020A20G03.5 Bee Brain Normalized/Subtracted Library, BB17 Apis mellifera cDNA clone BB170020A20G03 5', mRNA sequence	SET: UI_EST BI506549;	0.892112	-0.164704	11.2345	-3.51953	0.000922047	0.00140249	-0.801169
AM02262	BB160015A10F12.5 Bee Brain Normalized Library, BB16 Apis mellifera cDNA clone BB160015A10F12 5', mRNA sequence	SET: UI_EST BI514378;	0.89229	-0.164416	13.0649	-4.76475	1.62225e-05	0.000129403	2.90501
AM02241	BB160014B10C02.5 Bee Brain Normalized Library, BB16 Apis mellifera cDNA clone BB160014B10C02 5', mRNA sequence	SET: UI_EST BI514226;	0.893266	-0.162838	11.9057	-3.52952	0.000894584	0.00138529	-0.773763
AM01048	BB170011B20H10.5 Bee Brain Normalized/Subtracted Library, BB17 Apis mellifera cDNA clone BB170011B20H10 5', mRNA sequence	SET: UI_EST BI502863;	0.893489	-0.162478	10.8461	-3.61311	0.000693475	0.00121358	-0.542684
AM01904	DB767863 RIKEN full-length enriched honey bee cDNA library, head Apis mellifera cDNA clone BH10046E03 3', mRNA sequence	SET: UI_EST BI511393;	0.893826	-0.161935	12.9051	-3.37962	0.00140187	0.00176031	-1.18008
AM03499	GB30585-RA_2 [PREDICTED: Apis mellifera hypothetical LOC409953, transcript variant 1 (LOC409953), mRNA]	SET: OGS; Best Dmel 5.1 match: FBgn0030940, blastp escore 6E-11;	0.894118	-0.161463	11.8934	-5.02901	6.51754e-06	7.19383e-05	3.74872
AM07351	GB14756-RA	SET: OGS; Best Dmel 5.1 match: FBgn0031492, blastp escore 6E-48;	0.894177	-0.161368	9.80411	-4.11577	0.000141748	0.000469754	0.907594
AM00734	DB769853 RIKEN full-length enriched honey bee cDNA library, head Apis mellifera cDNA clone BH10053G14 3', mRNA sequence	SET: UI_EST BH1B0053G14M3;	0.894226	-0.161289	12.2986	-4.12958	0.000135527	0.000460255	0.948784
AM08217	GB15633-RA [PREDICTED: Apis mellifera similar to Calmodulin CG8472-PA, isoform A (LOC551859), mRNA]	SET: OGS; Dmel Ortholog - C. Elsik Feb_2007: FBgn0000253; Best Dmel 5.1 match: FBgn0000253, blastp escore 3E-81;	0.894345	-0.161096	14.7295	-3.74265	0.000464758	0.000947451	-0.178551
AM09892	GB17317-RA [PREDICTED: Apis mellifera similar to Chromosome-associated protein CG9802-PA, isoform A (LOC410217), mRNA]	SET: OGS; Best Dmel 5.1 match: FBgn0015615, blastp escore 0E+00;	0.894571	-0.160732	10.0716	-5.34542	2.15043e-06	3.78254e-05	4.77609
AM08262	GB15679-RA [PREDICTED: Apis mellifera similar to Rep2 CG1975-PA (LOC411282), mRNA]	SET: OGS; Dmel Ortholog - C. Elsik Feb_2007: FBgn0028408; Best Dmel 5.1 match: FBgn0028408, blastp escore 2E-67;	0.894659	-0.160591	10.5928	-3.39066	0.00135669	0.00171868	-1.15051
AM01839	NW_001253388.1 SET: UI_EST BI510674; Apis mellifera linkage group 5 genomic contig, reference assembly (based on Amel_4.0 Group5.30)	SET: UI_EST BI510674;	0.894663	-0.160584	12.0261	-4.93461	9.04196e-06	9.24914e-05	3.44567
AM04044	GB11423-RA [PREDICTED: Apis mellifera similar to casein kinase II, alpha 1 polypeptide, transcript variant 1 (LOC409767), mRNA]	SET: OGS; Also matches: XM_623394.2; Dmel Ortholog - C. Elsik Feb_2007: FBgn0000258; Best Dmel 5.1 match: FBgn0000258, blastp escore 1E-179;	0.896052	-0.158346	10.821	-5.07521	5.54921e-06	6.45213e-05	3.89766
AM06415	GB13816-RA	SET: OGS; Dmel Ortholog - C. Elsik Feb_2007: FBgn0033417; Best Dmel 5.1 match: FBgn0033417, blastp escore 3E-117;	0.896103	-0.158264	11.0755	-3.32478	0.0016482	0.00194273	-1.32604
AM03086	GB10458-RA [PREDICTED: Apis mellifera similar to zinc finger protein 569 (LOC724938), mRNA]	SET: OGS; Best Dmel 5.1 match: FBgn0005630, blastp escore 2E-11;	0.896638	-0.157403	11.0004	-4.63835	2.49588e-05	0.000169997	2.50696
AM01149	BB170024B20F02.5 Bee Brain Normalized/Subtracted Library, BB17 Apis mellifera cDNA clone BB170024B20F02 5', mRNA sequence	SET: UI_EST BI503821;	0.896746	-0.157229	12.002	-5.2808	2.7005e-06	4.21032e-05	4.56496
AM03226	GB10599-RA [PREDICTED: Apis mellifera similar to muscle RAS oncogene homolog (LOC410415), mRNA]	SET: OGS; Best Dmel 5.1 match: FBgn0003206, blastp escore 9E-54;	0.896782	-0.157171	10.976	-5.04757	6.11001e-06	6.87126e-05	3.80851
AM08629	GB16048-RA [PREDICTED: Apis mellifera similar to CG9586-PB (LOC551099), mRNA]	SET: OGS; Dmel Ortholog - C. Elsik Feb_2007: FBgn0032101; Best Dmel 5.1 match: FBgn0032101, blastp escore 9E-52;	0.896943	-0.156912	11.222	-3.59974	0.000722425	0.00123476	-0.579831
AM01881	BB160004B20H07.5 Bee Brain Normalized Library, BB16 Apis mellifera cDNA clone BB160004B20H07 5', mRNA sequence	SET: UI_EST BI511152;	0.896996	-0.156827	12.8266	-4.49197	4.09074e-05	0.000221857	2.051
AM08250	GB15667-RA [PREDICTED: Apis mellifera similar to D1037.3 (LOC408663), mRNA]	SET: OGS; Best Dmel 5.1 match: FBgn0030449, blastp escore 6E-42;	0.897476	-0.156055	11.9418	-3.57852	0.000770806	0.00128121	-0.638683
AM01234	BB170001A20A07.5 Bee Brain Normalized/Subtracted Library, BB17 Apis mellifera cDNA clone BB170001A20A07 5', mRNA sequence	SET: UI_EST BI504666;	0.897526	-0.155974	11.9499	-3.64882	0.000621436	0.00113201	-0.442999
AM06747	GB14147-RA	SET: OGS; Dmel Ortholog - C. Elsik Feb_2007: FBgn0015664; Best Dmel 5.1 match: FBgn0015664, blastp escore 6E-13;	0.897777	-0.155571	9.41992	-3.47911	0.00104157	0.00151061	-0.911565
AM12486	GB19939-RA [PREDICTED: Apis mellifera similar to DDM36 (LOC550865), mRNA]	SET: OGS; Best Dmel 5.1 match: FBgn0000464, blastp escore 6E-46;	0.898283	-0.154758	10.2646	-5.35393	2.08676e-06	3.76714e-05	4.80396
AM02464	BB170003B20G05.5 Bee Brain Normalized/Subtracted Library, BB17 Apis mellifera cDNA clone BB170003B20G05 5', mRNA sequence	SET: UI_EST BI515920;	0.898375	-0.154611	10.4471	-3.97756	0.000221315	0.000622221	0.499197
AM01410	NW_001253027.1 SET: UI_EST BI506349; Apis mellifera linkage group 11 genomic contig, reference assembly (based on Amel_4.0 Group11.42)	SET: UI_EST BI506349;	0.898407	-0.154558	11.4988	-4.93353	9.07573e-06	9.24914e-05	3.44222
AM02232	DB765701 RIKEN full-length enriched honey bee cDNA library, head Apis mellifera cDNA clone BH10038K07 3', mRNA sequence	SET: UI_EST BI514174;	0.898543	-0.154341	11.7907	-3.66184	0.000597005	0.00110988	-0.406525
AM02154	BB160013A10D06.5 Bee Brain Normalized Library, BB16 Apis mellifera cDNA clone BB160013A10D06 5', mRNA sequence	SET: UI_EST BI513524;	0.898577	-0.154285	12.8349	-3.5422	0.000860845	0.00136383	-0.738909
AM02251	BB160014B20F12.5 Bee Brain Normalized Library, BB16 Apis mellifera cDNA clone BB160014B20F12 5', mRNA sequence	SET: UI_EST BI514295;	0.898627	-0.154206	13.7577	-3.66355	0.000593873	0.00110706	-0.401741
AM02147	BB160012B20F05.5 Bee Brain Normalized Library, BB16 Apis mellifera cDNA clone BB160012B20F05 5', mRNA sequence	SET: UI_EST BI513483;	0.898782	-0.153956	9.3036	-3.93618	0.000252576	0.000676825	0.378273
AM09724	GB17149-RA [PREDICTED: Apis mellifera similar to leucine-rich repeats and immunoglobulin-like domains 3 (LOC726128), mRNA]	SET: OGS; Dmel Ortholog - C. Elsik Feb_2007: FBgn0034083; Best Dmel 5.1 match: FBgn0034083, blastp escore 9E-109;	0.898945	-0.153696	11.4525	-4.40472	5.47707e-05	0.000261691	1.78201
AM01873	BB160004B10C02.5 Bee Brain Normalized Library, BB16 Apis mellifera cDNA clone BB160004B10C02 5', mRNA sequence	SET: UI_EST BI511077;	0.898982	-0.153635	9.66424	-4.70878	1.96413e-05	0.000149711	2.72827
AM01753	BB170029A10D07.5 Bee Brain Normalized/Subtracted Library, BB17 Apis mellifera cDNA clone BB170029A10D07 5', mRNA sequence	SET: UI_EST BI509899;	0.899036	-0.153549	12.1753	-4.10769	0.000145515	0.000473095	0.883529
AM12103	GB19551-RA [PREDICTED: Apis mellifera similar to CG31712-PA, transcript variant 1 (LOC408409), mRNA]	SET: OGS; Best Dmel 5.1 match: FBgn0051712, blastp escore 9E-34;	0.899099	-0.153447	10.8994	-4.14054	0.000130781	0.000452072	0.981508
AM02408	NW_001253025.1 SET: UI_EST BI515483; Apis mellifera linkage group 11 genomic contig, reference assembly (based on Amel_4.0 Group11.40)	SET: UI_EST BI515483;	0.899219	-0.153255	10.0208	-5.83021	3.82719e-07	1.79631e-05	6.37685
AM10227	GB17653-RA [PREDICTED: Apis mellifera similar to Nopp140 CG7421-PB, isoform B (LOC725047), mRNA]	SET: OGS; Dmel Ortholog - C. Elsik Feb_2007: FBgn0037137; Best Dmel 5.1 match: FBgn0037137, blastp escore 7E-91;	0.899337	-0.153067	11.1161	-3.62184	0.000675153	0.00119611	-0.518357
AM11812	GB19258-RA [PREDICTED: Apis mellifera similar to Brahma associated protein 170kD CG3274-PA (LOC724261), mRNA]	SET: OGS; Best Dmel 5.1 match: FBgn0042085, blastp escore 3E-101;	0.899645	-0.152573	10.949	-4.48052	4.25102e-05	0.000222611	2.01557
AM00762	DB771067 RIKEN full-length enriched honey bee cDNA library, head Apis mellifera cDNA clone BH10057L10 3', mRNA sequence	SET: UI_EST BH1B0057L10M3;	0.899688	-0.152503	10.8551	-4.86838	1.13647e-05	0.000102582	3.23411
AM01865	BB160004A20E09.5 Bee Brain Normalized Library, BB16 Apis mellifera cDNA clone BB160004A20E09 5', mRNA sequence	SET: UI_EST BI511016;	0.899762	-0.152385	13.3164	-4.43733	4.91228e-05	0.000245972	1.88229
AM06188	GB13588-RA [PREDICTED: Apis mellifera similar to CG13776-PA (LOC551875), partial mRNA]	SET: OGS; Dmel Ortholog - C. Elsik Feb_2007: FBgn0031880; Best Dmel 5.1 match: FBgn0031880, blastp escore 8E-42;	0.899892	-0.152176	11.4292	-3.74218	0.000465439	0.000947451	-0.179885
AM08714	GB16135-RA [PREDICTED: Apis mellifera similar to Organic anion transporting polypeptide 30B CG3811-PA, isoform A (LOC409670), mRNA]	SET: OGS; Dmel Ortholog - C. Elsik Feb_2007: FBgn0032123; Best Dmel 5.1 match: FBgn0032123, blastp escore 0E+00;	0.899928	-0.152118	9.96301	-4.42612	5.09966e-05	0.000251681	1.84779
AM02434	NW_001253548.1 SET: UI_EST BI515649; Apis mellifera linkage group 9 genomic contig, reference assembly (based on Amel_4.0 Group9.8)	SET: UI_EST BI515649;	0.899994	-0.152012	12.6062	-3.45186	0.00113036	0.00154776	-0.985583
AM02593	NW_001253462.1 SET: UI_EST BI516980; Apis mellifera linkage group 7 genomic contig, reference assembly (based on Amel_4.0 Group7.16)	SET: UI_EST BI516980;	0.900209	-0.151667	11.8286	-3.23822	0.00216609	0.00228959	-1.55572
AM06632	GB14033-RA	SET: OGS; Dmel Ortholog - C. Elsik Feb_2007: FBgn0034920; Best Dmel 5.1 match: FBgn0034920, blastp escore 5E-18;	0.900438	-0.151301	11.1275	-3.29074	0.00182116	0.00209048	-1.41589
AM07558	GB14966-RA [PREDICTED: Apis mellifera similar to polymerase (DNA directed), epsilon 3 (p17 subunit) (LOC726923), mRNA]	SET: OGS; Dmel Ortholog - C. Elsik Feb_2007: FBgn0043002; Best Dmel 5.1 match: FBgn0043002, blastp escore 1E-28;	0.900594	-0.151051	10.3594	-3.46856	0.00107513	0.00153033	-0.940263
AM02658	GB10030-RA [PREDICTED: Apis mellifera similar to CG33298-PA, isoform A (LOC409192), mRNA]	SET: OGS; Dmel Ortholog - C. Elsik Feb_2007: FBgn0032120; Best Dmel 5.1 match: FBgn0032120, blastp escore 0E+00;	0.901137	-0.150182	10.7551	-3.54451	0.00086643	0.00136901	-0.741409
AM11653	GB19098-RA	SET: OGS; Dmel Ortholog - C. Elsik Feb_2007: FBgn0051760; Best Dmel 5.1 match: FBgn0051760, blastp escore 0E+00;	0.901502	-0.149597	10.9453	-3.46085	0.0011003	0.00153295	-0.961204
AM01464	BB170028A20C12.5 Bee Brain Normalized/Subtracted Library, BB17 Apis mellifera cDNA clone BB170028A20C12 5', mRNA sequence	SET: UI_EST BI506898;	0.901659	-0.149347	12.0657	-3.51127	0.000945341	0.00141905	-0.823775
AM01453	NW_001253110.1 SET: UI_EST BI506747; Apis mellifera linkage group 15 genomic contig, reference assembly (based on Amel_4.0 Group15.7)	SET: UI_EST BI506747;	0.901825	-0.149081	11.3398	-3.85331	0.000328497	0.000766493	0.138023
AM12624	GB20076-RA [PREDICTED: Apis mellifera similar to coronin, actin binding protein, 2B (LOC409316), mRNA]	SET: OGS; Best Dmel 5.1 match: FBgn0033109, blastp escore 3E-129;	0.901956	-0.148871	10.8609	-3.88549	0.000296717	0.000737491	0.230991
AM02364	NW_001253238.1 SET: UI_EST BI515201; Apis mellifera linkage group 1 genomic contig, reference assembly (based on Amel_4.0 Group1.75)	SET: UI_EST BI515201;	0.902107	-0.14863	12.4339	-4.04752	0.000180436	0.000547694	0.689824
AM00508	DB761381 RIKEN full-length enriched honey bee cDNA library, head Apis mellifera cDNA clone BH10023K03 3', mRNA sequence	SET: UI_EST BH1B0023K03M3;	0.902109	-0.148627	12.423	-4.11677	0.000141289	0.000469754	0.91057
AM01097	EST147 Apis mellifera female antennae Lambda ZAP II library Apis mellifera cDNA clone pAmfaF171, mRNA sequence	SET: UI_EST BI503307;	0.902252	-0.148398	13.0208	-3.78412	0.000408303	0.000880805	-0.0604833
AM05035	GB12418-RA [PREDICTED: Apis mellifera similar to CG5815-PA, isoform A (LOC412227), mRNA]	SET: OGS; Dmel Ortholog - C. Elsik Feb_2007: FBgn0027574; Best Dmel 5.1 match: FBgn0027574, blastp escore 2E-84;	0.902404	-0.148154	10.6696	-4.00176	0.000204802	0.000592801	0.570209
AM01230	NW_001253489.1 SET: UI_EST BI504638; Apis mellifera linkage group 7 genomic contig, reference assembly (based on Amel_4.0 Group7.43)	SET: UI_EST BI504638;	0.902485	-0.148026	11.4324	-3.94847	0.000242871	0.000658534	0.414125
AM05533	GB12921-RA [PREDICTED: Apis mellifera similar to CG2843-PA (LOC552083), mRNA]	SET: OGS; Dmel Ortholog - C. Elsik Feb_2007: FBgn0031452; Best Dmel 5.1 match: FBgn0031452, blastp escore 5E-81;	0.902742	-0.147614	9.49149	-3.25807	0.00200321	0.00219873	-1.50158
AM02478	NW_001253391.1 SET: UI_EST BI515998; Apis mellifera linkage group 5 genomic contig, reference assembly (based on Amel_4.0 Group5.33)	SET: UI_EST BI515998;	0.902771	-0.147569	13.2915	-4.03028	0.000186867	0.000554938	0.654172
AM01853	AM01853 Unknown [Arrayset: UI_EST BI510812]	SET: UI_EST BI510812;	0.903217	-0.146855	12.9576	-3.21297	0.0022829	0.00236488	-1.61896
AM02284	[Antisense] XM_624177.2 [PREDICTED: Apis mellifera similar to ATP/GTP binding protein 1 (LOC551792), mRNA]	SET: UI_EST BI514550; Best Dmel 5.1 match: FBgn0037276, blastp escore 9E-28;	0.903232	-0.146832	12.8077	-3.8606	0.000321016	0.000759368	0.159067
AM12850	DB765940 RIKEN full-length enriched honey bee cDNA library, head Apis mellifera cDNA clone BH10039I23 3', mRNA sequence	0	0.903235	-0.146827	14.5128	-3.36267	0.00147402	0.00180891	-1.22536
AM05743	GB13135-RA [PREDICTED: Apis mellifera similar to Ras-like GTP-binding protein Rho1, transcript variant 2 (LOC409910), mRNA]	Also matches: GB13135-RB,XM_393401.3; Dmel Ortholog - C. Elsik Feb_2007: FBgn0014020; Best Dmel 5.1 match: FBgn0014020, blastp escore 2E-104;	0.903256	-0.146793	12.2677	-4.40931	5.39392e-05	0.000260579	1.7961
AM07611	GB15020-RA [PREDICTED: Apis mellifera similar to CG17652-PA (LOC550996), mRNA]	SET: OGS; Dmel Ortholog - C. Elsik Feb_2007: FBgn0031361; Best Dmel 5.1 match: FBgn0031361, blastp escore 2E-55;	0.903351	-0.146642	11.3991	-4.79449	1.46511e-05	0.000124082	2.99921
AM03844	GB11221-RA [PREDICTED: Apis mellifera similar to CG6712-PA (LOC410875), mRNA]	SET: OGS; Dmel Ortholog - C. Elsik Feb_2007: FBgn0032408; Best Dmel 5.1 match: FBgn0032408, blastp escore 1E-103;	0.903773	-0.145968	10.1225	-4.78449	1.5162e-05	0.000125315	2.96751
AM06807	GB14208-RA [PREDICTED: Apis mellifera similar to ATP/GTP binding protein 1 (LOC551792), mRNA]	SET: OGS; Best Dmel 5.1 match: FBgn0052627, blastp escore 1E-74;	0.904435	-0.144911	10.817	-4.11822	0.000140622	0.000469754	0.914912
AM02199	NW_001253362.1 SET: UI_EST BI513819; Apis mellifera linkage group 5 genomic contig, reference assembly (based on Amel_4.0 Group5.4)	SET: UI_EST BI513819;	0.905003	-0.144005	10.7044	-3.42874	0.00121128	0.00161662	-1.0481
AM02363	BB160017B10B03.5 Bee Brain Normalized Library, BB16 Apis mellifera cDNA clone BB160017B10B03 5', mRNA sequence	SET: UI_EST BI515200;	0.905046	-0.143937	13.5776	-3.58105	0.000764868	0.00128121	-0.631664
AM06740	GB14140-RA [PREDICTED: Apis mellifera similar to Mitochondrial import inner membrane translocase subunit Tim8 (LOC726498), mRNA]	SET: OGS; Dmel Ortholog - C. Elsik Feb_2007: FBgn0027359; Best Dmel 5.1 match: FBgn0027359, blastp escore 2E-27;	0.905114	-0.143829	10.3434	-3.18068	0.00250529	0.00250529	-1.70233
AM01875	NW_001253412.1 SET: UI_EST BI511093; Apis mellifera linkage group 6 genomic contig, reference assembly (based on Amel_4.0 Group6.21)	SET: UI_EST BI511093;	0.905123	-0.143813	12.1212	-3.80461	0.00038291	0.000844422	-0.00190645
AM03497	GB10872-RA [PREDICTED: Apis mellifera similar to CG1969-PA, isoform A (LOC411757), mRNA]	SET: OGS; Dmel Ortholog - C. Elsik Feb_2007: FBgn0039690; Best Dmel 5.1 match: FBgn0039690, blastp escore 2E-47;	0.905138	-0.143791	10.9636	-3.56026	0.000814877	0.00130922	-0.689136
AM01986	NW_001252972.1 SET: UI_EST BI512117; Apis mellifera linkage group 10 genomic contig, reference assembly (based on Amel_4.0 Group10.32)	SET: UI_EST BI512117;	0.905315	-0.143509	12.0065	-3.92674	0.00026029	0.000688104	0.350752
AM02074	BB160010A20H03.5 Bee Brain Normalized Library, BB16 Apis mellifera cDNA clone BB160010A20H03 5', mRNA sequence	SET: UI_EST BI512821;	0.90535	-0.143452	12.9137	-4.05636	0.000171802	0.000528504	0.731213
AM11828	GB19274-RA	SET: OGS; Best Dmel 5.1 match: FBgn0038746, blastp escore 1E-26;	0.90537	-0.14342	11.2377	-3.987	0.000214728	0.000608692	0.526862
AM00371	DB728885 RIKEN full-length enriched honey bee cDNA library, head Apis mellifera cDNA clone BH10002F01 5', mRNA sequence	SET: UI_EST BH1B0002F01T3;	0.905535	-0.143158	10.3236	-3.40044	0.00131786	0.00168982	-1.12429
AM04136	GB11516-RA [PREDICTED: Apis mellifera similar to CG10336-PB, isoform B (LOC725981), mRNA]	SET: OGS; Dmel Ortholog - C. Elsik Feb_2007: FBgn0032698; Best Dmel 5.1 match: FBgn0032698, blastp escore 2E-32;	0.905965	-0.142473	11.008	-4.39777	5.60545e-05	0.00026476	1.76066
AM07891	GB15301-RA [PREDICTED: Apis mellifera similar to triple functional domain (PTPRF interacting) (LOC725533), mRNA]	SET: OGS; Best Dmel 5.1 match: FBgn0005666, blastp escore 1E-37;	0.906011	-0.1424	11.0018	-4.74155	1.75622e-05	0.000136905	2.83167
AM09254	GB16675-RA [PREDICTED: Apis mellifera similar to Angiotensin-converting enzyme, testis-specific isoform precursor (ACE-T) (Dipeptidyl carboxypeptidase I) (Kininase II) (LOC408536), mRNA]	SET: OGS; Dmel Ortholog - C. Elsik Feb_2007: FBgn0032536; Best Dmel 5.1 match: FBgn0032536, blastp escore 0E+00;	0.906218	-0.14207	10.7744	-3.81867	0.000366371	0.000821341	0.0383894
AM02226	NW_001253493.1 Apis mellifera linkage group 7 genomic contig, reference assembly (based on Amel_4.0 Group7.47)	0	0.906255	-0.142011	10.897	-4.3962	5.63484e-05	0.00026476	1.75585
AM09825	GB17250-RA [PREDICTED: Apis mellifera similar to Neprilysin 4 CG4058-PA, isoform A (LOC411396), mRNA]	SET: OGS; Dmel Ortholog - C. Elsik Feb_2007: FBgn0038818; Best Dmel 5.1 match: FBgn0038818, blastp escore 0E+00;	0.906818	-0.141115	11.9351	-4.01714	0.000194933	0.000566629	0.615447
AM01442	BB170022B20A11.5 Bee Brain Normalized/Subtracted Library, BB17 Apis mellifera cDNA clone BB170022B20A11 5', mRNA sequence	SET: UI_EST BI506667;	0.906863	-0.141044	11.687	-3.85082	0.000331084	0.000769911	0.130857
AM01555	BB170003B20E11.5 Bee Brain Normalized/Subtracted Library, BB17 Apis mellifera cDNA clone BB170003B20E11 5', mRNA sequence	SET: UI_EST BI507910;	0.907392	-0.140202	11.8622	-3.85017	0.000337639	0.000777249	0.116447
AM02376	NW_001253493.1 SET: UI_EST BI514036; Apis mellifera linkage group 7 genomic contig, reference assembly (based on Amel_4.0 Group7.47)	SET: UI_EST BI514036;	0.907595	-0.139879	11.0059	-3.53566	0.000878082	0.00136901	-0.756885
AM10926	GB18362-RA [PREDICTED: Apis mellifera similar to Suppressor of variegation 2-10 CG8068-PI, isoform I (LOC551174), mRNA]	SET: OGS; Dmel Ortholog - C. Elsik Feb_2007: FBgn0003612; Best Dmel 5.1 match: FBgn0003612, blastp escore 1E-113;	0.908005	-0.139227	11.1926	-4.90157	1.01356e-05	9.396e-05	3.34001
AM09834	GB17259-RA [PREDICTED: Apis mellifera similar to CG18646-PA (LOC550906), partial mRNA]	SET: OGS; Best Dmel 5.1 match: FBgn0030444, blastp escore 4E-80;	0.90804	-0.139172	11.689	-3.74795	0.000457144	0.000941745	-0.163499
AM01552	BB170003A20E01.5 Bee Brain Normalized/Subtracted Library, BB17 Apis mellifera cDNA clone BB170003A20E01 5', mRNA sequence	SET: UI_EST BI507899;	0.908826	-0.137925	11.9841	-4.25018	9.13626e-05	0.000354095	1.31106
AM02399	BB160019A20G11.5 Bee Brain Normalized Library, BB16 Apis mellifera cDNA clone BB160019A20G11 5', mRNA sequence	SET: UI_EST BI515444;	0.908887	-0.137826	9.875	-4.02062	0.000192762	0.000562701	0.625711
AM01644	BB170005B10H06.5 Bee Brain Normalized/Subtracted Library, BB17 Apis mellifera cDNA clone BB170005B10H06 5', mRNA sequence	0	0.908945	-0.137734	10.3731	-3.2476	0.00206508	0.00221006	-1.52892
AM00977	DB753245 RIKEN full-length enriched honey bee cDNA library, head Apis mellifera cDNA clone BH10089B08 5', mRNA sequence	SET: UI_EST BH1B0089B08T3;	0.908961	-0.137709	13.114	-4.14954	0.000127007	0.000446805	1.00839
AM02255	NW_001253063.1 SET: UI_EST BI514314; Apis mellifera linkage group 13 genomic contig, reference assembly (based on Amel_4.0 Group13.6)	SET: UI_EST BI514314;	0.908982	-0.137677	12.0214	-3.29538	0.00179663	0.0020784	-1.40369
AM12407	GB19860-RA [PREDICTED: Apis mellifera similar to Heat shock protein cognate 5 CG8542-PA (LOC408605), mRNA]	SET: OGS; Dmel Ortholog - C. Elsik Feb_2007: FBgn0001220; Best Dmel 5.1 match: FBgn0001220, blastp escore 0E+00;	0.909645	-0.136624	12.0218	-3.51251	0.000941817	0.00141905	-0.820391
AM07205	GB14608-RA [PREDICTED: Apis mellifera similar to schwannomin interacting protein 1 (LOC551320), mRNA]	SET: OGS; Dmel Ortholog - C. Elsik Feb_2007: FBgn0032221; Best Dmel 5.1 match: FBgn0032221, blastp escore 3E-21;	0.909704	-0.13653	10.1716	-3.29431	0.00180222	0.00208135	-1.40648
AM06237	GB13639-RA	SET: OGS; Dmel Ortholog - C. Elsik Feb_2007: FBgn0051989; Best Dmel 5.1 match: FBgn0051989, blastp escore 2E-27;	0.910073	-0.135946	9.83369	-3.57829	0.000771338	0.00128121	-0.63931
AM09759	GB17184-RA [PREDICTED: Apis mellifera hypothetical LOC412943 (LOC412943), mRNA]	SET: OGS; Best Dmel 5.1 match: FBgn0037836, blastp escore 4E-07;	0.910157	-0.135813	12.0795	-4.58143	3.02651e-05	0.000184801	2.32899
AM02114	BB160010B10H03.5 Bee Brain Normalized Library, BB16 Apis mellifera cDNA clone BB160010B10H03 5', mRNA sequence	SET: UI_EST BI513186;	0.910217	-0.135717	13.2437	-3.61721	0.00068481	0.00120766	-0.531261
AM01476	BB170010A20G03.5 Bee Brain Normalized/Subtracted Library, BB17 Apis mellifera cDNA clone BB170010A20G03 5', mRNA sequence	SET: UI_EST BI507020;	0.910377	-0.135465	14.7269	-3.86294	0.000318653	0.000759368	0.165815
AM07410	GB14815-RA [PREDICTED: Apis mellifera similar to CG6406-PB, isoform B (LOC551705), mRNA]	SET: OGS; Dmel Ortholog - C. Elsik Feb_2007: FBgn0034269; Best Dmel 5.1 match: FBgn0034269, blastp escore 1E-95;	0.910398	-0.135431	9.40286	-3.46853	0.00107524	0.00153033	-0.940358
AM06092	GB13489-RA [PREDICTED: Apis mellifera similar to CG30375-PA (LOC409143), mRNA]	SET: OGS; Also matches: GB13489-RB; Dmel Ortholog - C. Elsik Feb_2007: FBgn0050371; Best Dmel 5.1 match: FBgn0050375, blastp escore 6E-60;	0.910485	-0.135293	11.0314	-3.55319	0.000832576	0.00133446	-0.708628
AM03615	GB10992-RA [PREDICTED: Apis mellifera similar to ATP citrate lyase CG8322-PA, isoform A, transcript variant 2 (LOC550686), mRNA]	SET: OGS; Also matches: XM_623080.2; Dmel Ortholog - C. Elsik Feb_2007: FBgn0020236; Best Dmel 5.1 match: FBgn0020236, blastp escore 0E+00;	0.910509	-0.135255	12.4381	-3.72205	0.000495511	0.000988635	-0.236923
AM11938	GB19385-RA [PREDICTED: Apis mellifera similar to Suv4-20 CG13363-PA, transcript variant 1 (LOC411906), mRNA]	SET: OGS; Dmel Ortholog - C. Elsik Feb_2007: FBgn0025639; Best Dmel 5.1 match: FBgn0025639, blastp escore 5E-117;	0.91078	-0.134825	11.2375	-4.79594	1.45782e-05	0.000124082	3.00382
AM01829	BB170030A10B05.5 Bee Brain Normalized/Subtracted Library, BB17 Apis mellifera cDNA clone BB170030A10B05 5', mRNA sequence	SET: UI_EST BI510575;	0.910974	-0.134518	13.4106	-3.52486	0.000907286	0.00139478	-0.786543
AM00599	DB765390 RIKEN full-length enriched honey bee cDNA library, head Apis mellifera cDNA clone BH10037H12 3', mRNA sequence	0	0.911017	-0.134451	12.0782	-3.7334	0.000478324	0.000959446	-0.204767
AM11119	GB18559-RA [PREDICTED: Apis mellifera similar to flavin adenine dinucleotide synthetase isoform 1 (LOC551624), mRNA]	SET: OGS; Best Dmel 5.1 match: FBgn0052133, blastp escore 9E-29;	0.911066	-0.134372	12.2569	-4.05133	0.000174612	0.000534748	0.716344
AM05273	GB12658-RA [PREDICTED: Apis mellifera similar to absent, small, or homeotic discs 1 (LOC727238), mRNA]	SET: OGS; Dmel Ortholog - C. Elsik Feb_2007: FBgn0005386; Best Dmel 5.1 match: FBgn0005386, blastp escore 0E+00;	0.911095	-0.134326	10.4554	-4.47396	4.34543e-05	0.000225831	1.99531
AM11932	GB19379-RA [PREDICTED: Apis mellifera similar to SUMO (ubiquitin-related) homolog family member (smo-1) (LOC409308), mRNA]	SET: OGS; Best Dmel 5.1 match: FBgn0026170, blastp escore 1E-18;	0.911244	-0.134091	11.6781	-4.08083	0.00015874	0.00049952	0.803729
AM01335	BB170024B10A01.5 Bee Brain Normalized/Subtracted Library, BB17 Apis mellifera cDNA clone BB170024B10A01 5', mRNA sequence	SET: UI_EST BI505529;	0.911333	-0.13395	10.8315	-3.62834	0.000661815	0.0011823	-0.500225
AM01490	GB10237-RA [PREDICTED: Apis mellifera similar to Protein still life, isoform SIF type 1 (LOC725970), mRNA]	SET: UI_EST BI507146; Best Dmel 5.1 match: FBgn0019652, blastp escore 0E+00;	0.91157	-0.133574	14.1502	-3.41768	0.00125193	0.00163235	-1.07793
AM03130	GB10504-RA [PREDICTED: Apis mellifera similar to pumilio CG9755-PA, isoform A (LOC408298), mRNA]	Also matches: GB10504-RB; Dmel Ortholog - C. Elsik Feb_2007: FBgn0003165; Best Dmel 5.1 match: FBgn0003165, blastp escore 0E+00;	0.911759	-0.133275	12.3735	-4.31294	7.42831e-05	0.000306977	1.50143
AM01058	BB170012A20H04.5 Bee Brain Normalized/Subtracted Library, BB17 Apis mellifera cDNA clone BB170012A20H04 5', mRNA sequence	SET: UI_EST BI502941;	0.911824	-0.133173	11.0192	-5.02511	6.60658e-06	7.19383e-05	3.73615
AM12281	GB19734-RA [PREDICTED: Apis mellifera similar to CG7183-PA (LOC727242), mRNA]	SET: OGS; Best Dmel 5.1 match: FBgn0038583, blastp escore 2E-47;	0.911861	-0.133114	12.2369	-3.42711	0.00121721	0.00161974	-1.05251
AM06304	GB13706-RA	SET: OGS; Best Dmel 5.1 match: FBgn0011640, blastp escore 1E-05;	0.91214	-0.132673	9.36117	-3.33815	0.00158463	0.00189382	-1.2906
AM02235	NW_001253299.1 SET: UI_EST BI514186; Apis mellifera linkage group 3 genomic contig, reference assembly (based on Amel_4.0 Group3.7)	SET: UI_EST BI514186;	0.91218	-0.132609	12.3628	-3.43188	0.00119999	0.0016078	-1.03963
AM01106	BB170013B20E02.5 Bee Brain Normalized/Subtracted Library, BB17 Apis mellifera cDNA clone BB170013B20E02 5', mRNA sequence	SET: UI_EST BI503410;	0.912618	-0.131917	12.2852	-4.31602	7.3529e-05	0.000305702	1.51082
AM03748	GB11124-RA [PREDICTED: Apis mellifera similar to CG10340-PA (LOC724691), mRNA]	SET: OGS; Dmel Ortholog - C. Elsik Feb_2007: FBgn0022344; Best Dmel 5.1 match: FBgn0022344, blastp escore 1E-63;	0.912706	-0.131778	10.0751	-3.39419	0.00134257	0.00170644	-1.14106
AM04479	GB11860-RA [PREDICTED: Apis mellifera similar to coracle CG11949-PC, isoform C (LOC551366), partial mRNA]	SET: OGS; Dmel Ortholog - C. Elsik Feb_2007: FBgn0010434; Best Dmel 5.1 match: FBgn0010434, blastp escore 1E-58;	0.912953	-0.131387	11.0978	-4.06741	0.00016578	0.000517104	0.763929
AM03965	GB11344-RA [PREDICTED: Apis mellifera similar to hiiragi CG9854-PA, isoform A (LOC409704), mRNA]	SET: OGS; Dmel Ortholog - C. Elsik Feb_2007: FBgn0015949; Best Dmel 5.1 match: FBgn0015949, blastp escore 0E+00;	0.912979	-0.131346	9.94292	-5.20952	3.46921e-06	5.03616e-05	4.33282
AM12584	GB20037-RA [PREDICTED: Apis mellifera similar to CG4666-PA (LOC552211), mRNA]	SET: OGS; Dmel Ortholog - C. Elsik Feb_2007: FBgn0029838; Best Dmel 5.1 match: FBgn0029838, blastp escore 3E-64;	0.913274	-0.130881	10.1751	-3.21829	0.0022481	0.00233991	-1.60517
AM08763	GB16186-RA [PREDICTED: Apis mellifera similar to CG6512-PB, isoform B (LOC552166), mRNA]	SET: OGS; Dmel Ortholog - C. Elsik Feb_2007: FBgn0036702; Best Dmel 5.1 match: FBgn0036702, blastp escore 0E+00;	0.913737	-0.130149	11.2022	-4.62199	2.63829e-05	0.000172368	2.45572
AM09023	GB16444-RA [PREDICTED: Apis mellifera similar to CG10737-PB, isoform B (LOC727232), mRNA]	SET: OGS; Dmel Ortholog - C. Elsik Feb_2007: FBgn0034420; Best Dmel 5.1 match: FBgn0034420, blastp escore 4E-132;	0.913914	-0.12987	10.8798	-3.8869	0.000295386	0.000737491	0.235097
AM10503	GB17930-RA	SET: OGS; Dmel Ortholog - C. Elsik Feb_2007: FBgn0037360; Best Dmel 5.1 match: FBgn0037360, blastp escore 3E-112;	0.914106	-0.129566	10.2709	-3.2623	0.0019787	0.00218855	-1.49051
AM01225	BB170026B10C07.5 Bee Brain Normalized/Subtracted Library, BB17 Apis mellifera cDNA clone BB170026B10C07 5', mRNA sequence	SET: UI_EST BI504621;	0.914376	-0.129141	10.0636	-3.42194	0.00123611	0.00162802	-1.06644
AM00127	NW_001253354.1 SET: Dscam exon 6.15; Apis mellifera linkage group 4 genomic contig, reference assembly (based on Amel_4.0 Group4.23)	SET: Dscam exon 6.15;	0.914422	-0.129069	10.1118	-3.57126	0.000788047	0.00129022	-0.65876
AM01152	BB170026A20F12.5 Bee Brain Normalized/Subtracted Library, BB17 Apis mellifera cDNA clone BB170026A20F12 5', mRNA sequence	SET: UI_EST BI503836;	0.914456	-0.129014	11.1386	-4.39171	5.71972e-05	0.000265117	1.74207
AM01197	BB170002A20E05.5 Bee Brain Normalized/Subtracted Library, BB17 Apis mellifera cDNA clone BB170002A20E05 5', mRNA sequence	SET: UI_EST BI504352;	0.914518	-0.128917	11.4362	-3.25472	0.0020228	0.00220653	-1.51032
AM02517	NW_001253263.1 SET: UI_EST BI516323; Apis mellifera linkage group 2 genomic contig, reference assembly (based on Amel_4.0 Group2.30)	SET: UI_EST BI516323;	0.91488	-0.128345	11.8137	-3.47664	0.00104934	0.00151547	-0.918293
AM01519	NW_001253085.1 SET: UI_EST BI507536; Apis mellifera linkage group 14 genomic contig, reference assembly (based on Amel_4.0 Group14.7)	SET: UI_EST BI507536;	0.91492	-0.128282	10.616	-3.4644	0.00108866	0.00153295	-0.951577
AM04809	GB12188-RA [PREDICTED: Apis mellifera similar to nervous wreck CG4684-PA (LOC409323), mRNA]	SET: OGS; Dmel Ortholog - C. Elsik Feb_2007: FBgn0035966; Best Dmel 5.1 match: FBgn0035966, blastp escore 0E+00;	0.91496	-0.128219	11.1863	-3.70864	0.000516578	0.00101465	-0.274842
AM02053	NM_001011629.1 [Apis mellifera putative transcription factor mblk-1 (Mblk-1), mRNA]	SET: UI_EST BI512683; Best Dmel 5.1 match: FBgn0013948, blastp escore 4E-42;	0.915058	-0.128065	12.7448	-4.50913	3.8616e-05	0.000215371	2.10417
AM12889	AM12889 Unknown [Arrayset: JDE_EST jdeI13_3DEF2, jdeI13_3DEF2 Group8.14_126021_126090]	SET: JDE_EST jdeI13_3DEF2;	0.915135	-0.127944	13.4575	-3.76154	0.000438175	0.000922048	-0.124868
AM01150	BB170024B20F10.5 Bee Brain Normalized/Subtracted Library, BB17 Apis mellifera cDNA clone BB170024B20F10 5', mRNA sequence	SET: UI_EST BI503823;	0.915337	-0.127626	11.1179	-4.45437	4.64016e-05	0.000239335	1.93482
AM00675	DB741134 RIKEN full-length enriched honey bee cDNA library, head Apis mellifera cDNA clone BH10046O03 5', mRNA sequence	SET: UI_EST BH1B0046O03T3;	0.91575	-0.126975	12.6237	-3.87755	0.000304268	0.000742804	0.208023
AM00674	DB768047 RIKEN full-length enriched honey bee cDNA library, head Apis mellifera cDNA clone BH10046O03 3', mRNA sequence	SET: UI_EST BH1B0046O03M3;	0.915784	-0.126921	12.3981	-3.28485	0.00185278	0.00211272	-1.43138
AM01952	BB160007B10G08.5 Bee Brain Normalized Library, BB16 Apis mellifera cDNA clone BB160007B10G08 5', mRNA sequence	SET: UI_EST BI511915;	0.915997	-0.126586	11.6164	-3.87899	0.000302885	0.000742069	0.212185
AM04772	GB12151-RA [PREDICTED: Apis mellifera similar to CG14998-PA, isoform A (LOC408685), mRNA] CG14998 Drosophila melanogaster ensconsin	SET: OGS; Best Dmel 5.1 match: FBgn0035500, blastp escore 1E-131;	0.916069	-0.126472	12.1133	-3.70795	0.000517678	0.00101465	-0.276778
AM01620	GB30031-RA_3 [Apis mellifera dopamine receptor, D1 (Dop1), mRNA]	SET: UI_EST BI508562; Dmel Ortholog - C. Elsik Feb_2007: FBgn0011582; Best Dmel 5.1 match: FBgn0011582, blastp escore 3E-71;	0.916276	-0.126146	11.6638	-3.29124	0.00181851	0.00209048	-1.41458
AM12468	GB19921-RA [PREDICTED: Apis mellifera similar to retinoblastoma-binding protein 6 isoform 2 (LOC724670), partial mRNA]	SET: OGS; Best Dmel 5.1 match: FBgn0035253, blastp escore 1E-25;	0.916356	-0.12602	10.8724	-3.79241	0.00039784	0.000866407	-0.0368037
AM00492	DB761038 RIKEN full-length enriched honey bee cDNA library, head Apis mellifera cDNA clone BH10022I09 3', mRNA sequence	SET: UI_EST BH1B0022I09M3;	0.916362	-0.126011	11.4629	-3.68183	0.000561286	0.0010666	-0.350398
AM01534	NW_001253016.1 SET: UI_EST BI507715; Apis mellifera linkage group 11 genomic contig, reference assembly (based on Amel_4.0 Group11.31)	SET: UI_EST BI507715;	0.916438	-0.125891	10.4001	-3.6142	0.000691154	0.00121261	-0.539638
AM04883	GB12264-RA [PREDICTED: Apis mellifera hypothetical LOC410079, transcript variant 1 (LOC410079), mRNA]	SET: OGS; Best Dmel 5.1 match: FBgn0035134, blastp escore 3E-06;	0.916496	-0.1258	11.9192	-3.67303	0.00057676	0.00108427	-0.375143
AM02208	BB160014A10B05.5 Bee Brain Normalized Library, BB16 Apis mellifera cDNA clone BB160014A10B05 5', mRNA sequence	SET: UI_EST BI513853;	0.916826	-0.125281	11.7661	-3.46252	0.0010948	0.00153295	-0.956666
AM09645	GB17069-RA [PREDICTED: Apis mellifera similar to delta isoform of regulatory subunit B56, protein phosphatase 2A (LOC408949), mRNA]	SET: OGS; Dmel Ortholog - C. Elsik Feb_2007: FBgn0042693; Best Dmel 5.1 match: FBgn0042693, blastp escore 0E+00;	0.916916	-0.125139	11.0049	-4.21054	0.000104059	0.000387837	1.19145
AM02129	NW_001253064.1 SET: UI_EST BI513299; Apis mellifera linkage group 13 genomic contig, reference assembly (based on Amel_4.0 Group13.7)	SET: UI_EST BI513299;	0.9173	-0.124534	12.741	-3.36433	0.0014668	0.00180346	-1.22093
AM01411	BB170022B10E08.5 Bee Brain Normalized/Subtracted Library, BB17 Apis mellifera cDNA clone BB170022B10E08 5', mRNA sequence	SET: UI_EST BI506378;	0.917341	-0.124469	11.2948	-3.75221	0.000451115	0.000935995	-0.151398
AM01041	BB170008A20G05.5 Bee Brain Normalized/Subtracted Library, BB17 Apis mellifera cDNA clone BB170008A20G05 5', mRNA sequence	SET: UI_EST BI502834;	0.917415	-0.124353	12.6447	-3.31307	0.00170587	0.00199697	-1.35702
AM12548	GB20001-RA [PREDICTED: Apis mellifera similar to CG5986-PA (LOC413477), mRNA]	SET: OGS; Dmel Ortholog - C. Elsik Feb_2007: FBgn0043455; Best Dmel 5.1 match: FBgn0043455, blastp escore 8E-50;	0.917563	-0.124121	10.7518	-3.79925	0.000389403	0.000851645	-0.0172493
AM01398	BB170017A20C08.5 Bee Brain Normalized/Subtracted Library, BB17 Apis mellifera cDNA clone BB170017A20C08 5', mRNA sequence	SET: UI_EST BI506201;	0.917584	-0.124088	11.9436	-4.39287	5.69751e-05	0.000265117	1.74566
AM11384	GB18826-RA [PREDICTED: Apis mellifera similar to CG4849-PA, transcript variant 1 (LOC410414), mRNA]	SET: OGS; Dmel Ortholog - C. Elsik Feb_2007: FBgn0039566; Best Dmel 5.1 match: FBgn0039566, blastp escore 0E+00;	0.917921	-0.123558	10.6673	-3.67848	0.000567123	0.00107471	-0.359812
AM08609	GB16028-RA [PREDICTED: Apis mellifera similar to CG9674-PA, isoform A, transcript variant 1 (LOC413372), mRNA]	SET: OGS; Best Dmel 5.1 match: FBgn0036663, blastp escore 0E+00;	0.917946	-0.123519	12.6989	-3.71436	0.000507483	0.0010041	-0.258666
AM02140	BB160007A20B10.5 Bee Brain Normalized Library, BB16 Apis mellifera cDNA clone BB160007A20B10 5', mRNA sequence	SET: UI_EST BI513427;	0.918046	-0.123361	13.0828	-3.88246	0.000299573	0.000739857	0.222236
AM06178	GB13577-RA [PREDICTED: Apis mellifera similar to Adenosine deaminase acting on RNA CG12598-PA, isoform A (LOC408529), mRNA]	SET: OGS; Dmel Ortholog - C. Elsik Feb_2007: FBgn0026086; Best Dmel 5.1 match: FBgn0026086, blastp escore 4E-174;	0.918069	-0.123325	10.6481	-4.32627	7.1077e-05	0.00030285	1.54203
AM01838	BB160003A20G01.5 Bee Brain Normalized Library, BB16 Apis mellifera cDNA clone BB160003A20G01 5', mRNA sequence	SET: UI_EST BI510669;	0.919056	-0.121776	11.5258	-4.17084	0.000118482	0.000425543	1.07219
AM01726	NW_001253138.1 SET: UI_EST BI509612; Apis mellifera linkage group 15 genomic contig, reference assembly (based on Amel_4.0 Group15.35)	SET: UI_EST BI509612;	0.919267	-0.121444	10.6541	-3.84558	0.000336603	0.000777249	0.115758
AM01806	BB170023A20C09.5 Bee Brain Normalized/Subtracted Library, BB17 Apis mellifera cDNA clone BB170023A20C09 5', mRNA sequence	SET: UI_EST BI510414;	0.919924	-0.120413	13.6562	-3.26829	0.00194448	0.00217529	-1.47483
AM01217	BB170014B10F04.5 Bee Brain Normalized/Subtracted Library, BB17 Apis mellifera cDNA clone BB170014B10F04 5', mRNA sequence	SET: UI_EST BI504512;	0.920053	-0.120211	12.7834	-5.39446	1.80828e-06	3.4728e-05	4.93675
AM02463	BB160020B20E04.5 Bee Brain Normalized Library, BB16 Apis mellifera cDNA clone BB160020B20E04 5', mRNA sequence	SET: UI_EST BI515909;	0.920363	-0.119725	14.1407	-3.19579	0.00239877	0.00244979	-1.66338
AM00953R	[Antisense] XM_001121620.1 [PREDICTED: Apis mellifera hypothetical protein LOC725818 (LOC725818), mRNA]	SET: UI_EST BH1B0087A16T3;	0.920609	-0.11934	14.1641	-3.43409	0.00119209	0.00160663	-1.03366
AM01793	BB170028B10A11.5 Bee Brain Normalized/Subtracted Library, BB17 Apis mellifera cDNA clone BB170028B10A11 5', mRNA sequence	SET: UI_EST BI510282;	0.920649	-0.119277	12.2223	-3.36825	0.00144987	0.00179963	-1.21046
AM02234	BB170017B20G12.5 Bee Brain Normalized/Subtracted Library, BB17 Apis mellifera cDNA clone BB170017B20G12 5', mRNA sequence	SET: UI_EST BI514185;	0.920828	-0.118996	14.0659	-3.62201	0.000674796	0.00119611	-0.517876
AM07988	GB15400-RA [PREDICTED: Apis mellifera similar to CG7265-PA (LOC726363), partial mRNA]	SET: OGS; Dmel Ortholog - C. Elsik Feb_2007: FBgn0038272; Best Dmel 5.1 match: FBgn0038272, blastp escore 8E-44;	0.920941	-0.118819	10.5365	-4.083	0.000157631	0.00049945	0.810155
AM01081	BB170003B20B07.5 Bee Brain Normalized/Subtracted Library, BB17 Apis mellifera cDNA clone BB170003B20B07 5', mRNA sequence	SET: UI_EST BI503134;	0.921011	-0.118709	10.1685	-4.36705	6.20861e-05	0.000276982	1.66654
AM05031	GB12414-RA [PREDICTED: Apis mellifera similar to CG3542-PA, isoform A (LOC413108), mRNA]	SET: OGS; Best Dmel 5.1 match: FBgn0031492, blastp escore 0E+00;	0.921091	-0.118584	9.86887	-4.51496	3.7867e-05	0.000212924	2.12223
AM09960	GB17387-RA	SET: OGS;	0.921346	-0.118185	10.1051	-3.29225	0.00181312	0.00209042	-1.41191
AM04530	GB11913-RA [PREDICTED: Apis mellifera hypothetical protein LOC727458 (LOC727458), partial mRNA]	SET: OGS; Best Dmel 5.1 match: FBgn0026262, blastp escore 2E-04;	0.921681	-0.117661	10.6607	-3.76283	0.000436412	0.000922048	-0.121194
AM04022	GB11401-RA	SET: OGS; Best Dmel 5.1 match: FBgn0051374, blastp escore 3E-06;	0.921717	-0.117604	10.2193	-3.72189	0.000495759	0.000988635	-0.237379
AM01415	NW_001253152.1 SET: UI_EST BI506409; Apis mellifera linkage group 16 genomic contig, reference assembly (based on Amel_4.0 Group16.7)	SET: UI_EST BI506409;	0.92204	-0.117098	11.728	-3.37225	0.00143281	0.00178386	-1.19978
AM11797	GB19243-RA [PREDICTED: Apis mellifera similar to tetratricopeptide repeat domain 11 (LOC551255), mRNA]	SET: OGS; Dmel Ortholog - C. Elsik Feb_2007: FBgn0039969; Best Dmel 5.1 match: FBgn0039969, blastp escore 3E-20;	0.922212	-0.11683	12.6134	-3.5482	0.000845305	0.00134585	-0.722389
AM06654	GB14055-RA [PREDICTED: Apis mellifera similar to CG6843-PA (LOC724875), mRNA]	SET: OGS; Dmel Ortholog - C. Elsik Feb_2007: FBgn0036827; Best Dmel 5.1 match: FBgn0036827, blastp escore 3E-109;	0.922249	-0.116772	12.0148	-3.69032	0.00054674	0.00105355	-0.326501
AM02488	BB160010B10F08.5 Bee Brain Normalized Library, BB16 Apis mellifera cDNA clone BB160010B10F08 5', mRNA sequence	SET: UI_EST BI516052;	0.922883	-0.11578	13.2354	-3.57868	0.000770422	0.00128121	-0.638231
AM12676	GB20129-RA [PREDICTED: Apis mellifera similar to minibrain CG7826-PA, isoform A, transcript variant 1 (LOC409111), partial mRNA]	SET: OGS; Best Dmel 5.1 match: FBgn0002777, blastp escore 0E+00;	0.922955	-0.115669	10.9478	-3.36127	0.00148014	0.00180911	-1.2291
AM09117	GB16538-RA [PREDICTED: Apis mellifera similar to Erbb2 interacting protein isoform 2 (LOC410256), mRNA]	SET: OGS; Dmel Ortholog - C. Elsik Feb_2007: FBgn0033984; Best Dmel 5.1 match: FBgn0033984, blastp escore 6E-122;	0.923701	-0.114502	11.1523	-3.57467	0.000779893	0.00128593	-0.64932
AM03471	GB10846-RA [PREDICTED: Apis mellifera similar to Patj CG12021-PC, isoform C (LOC552300), partial mRNA]	SET: OGS; Dmel Ortholog - C. Elsik Feb_2007: FBgn0067864; Best Dmel 5.1 match: FBgn0067864, blastp escore 0E+00;	0.924881	-0.112661	10.0719	-3.24901	0.00205662	0.00221006	-1.52523
AM01885	BB170015B20H08.5 Bee Brain Normalized/Subtracted Library, BB17 Apis mellifera cDNA clone BB170015B20H08 5', mRNA sequence	SET: UI_EST BI511223;	0.925043	-0.112408	13.6661	-4.60993	2.74831e-05	0.000177862	2.418
AM10408	GB17837-RA [PREDICTED: Apis mellifera similar to ubiquitin protein ligase E3A isoform 3 (LOC411182), mRNA]	SET: OGS; Dmel Ortholog - C. Elsik Feb_2007: FBgn0061469; Best Dmel 5.1 match: FBgn0061469, blastp escore 0E+00;	0.925453	-0.111769	11.1287	-3.66049	0.000599505	0.00111096	-0.410326
AM10350	GB17777-RA [PREDICTED: Apis mellifera similar to CG4644-PA (LOC725579), partial mRNA]	SET: OGS; Best Dmel 5.1 match: FBgn0031300, blastp escore 3E-163;	0.926116	-0.110735	10.8621	-3.36082	0.0014821	0.00180911	-1.23029
AM00610	DB747670 RIKEN full-length enriched honey bee cDNA library, head Apis mellifera cDNA clone BH10069L02 5', mRNA sequence	SET: UI_EST BH1B0038O10T3;	0.926402	-0.11029	13.4065	-3.25411	0.0020264	0.00220653	-1.51192
AM06266	GB13668-RA [PREDICTED: Apis mellifera hypothetical LOC552675 (LOC552675), mRNA]	SET: OGS; Dmel Ortholog - C. Elsik Feb_2007: FBgn0022349; Best Dmel 5.1 match: FBgn0022349, blastp escore 7E-15;	0.926502	-0.110134	11.188	-3.42121	0.00123881	0.00162802	-1.06841
AM01480	BB170022B20H03.5 Bee Brain Normalized/Subtracted Library, BB17 Apis mellifera cDNA clone BB170022B20H03 5', mRNA sequence	SET: UI_EST BI507058;	0.926508	-0.110124	10.0263	-3.29052	0.00182231	0.00209048	-1.41646
AM01586	BB170014A10C11.5 Bee Brain Normalized/Subtracted Library, BB17 Apis mellifera cDNA clone BB170014A10C11 5', mRNA sequence	SET: UI_EST BI508166;	0.92651	-0.110121	11.6381	-4.446	4.77195e-05	0.000242324	1.909
AM01434	BB170029B20E12.5 Bee Brain Normalized/Subtracted Library, BB17 Apis mellifera cDNA clone BB170029B20E12 5', mRNA sequence	SET: UI_EST BI506547;	0.926602	-0.109979	11.4185	-3.83746	0.000345326	0.000789645	0.0923966
AM01095	BB170007A20C04.5 Bee Brain Normalized/Subtracted Library, BB17 Apis mellifera cDNA clone BB170007A20C04 5', mRNA sequence	SET: UI_EST BI503290;	0.926796	-0.109676	13.6317	-3.34646	0.00154627	0.00185769	-1.26851
AM02470	AM02470 Unknown [Arrayset: UI_EST BI515955, BI515955 Group15.19_171723_171792]	SET: UI_EST BI515955;	0.926935	-0.10946	13.9253	-3.28946	0.00182797	0.00209347	-1.41925
AM11064	GB18502-RA [PREDICTED: Apis mellifera similar to narrow abdomen CG1517-PB, isoform B (LOC726105), partial mRNA]	SET: OGS; Dmel Ortholog - C. Elsik Feb_2007: FBgn0002917; Best Dmel 5.1 match: FBgn0002917, blastp escore 8E-53;	0.92765	-0.108348	11.6483	-4.52947	3.6063e-05	0.000204457	2.16726
AM01109	BB170030B10E03.5 Bee Brain Normalized/Subtracted Library, BB17 Apis mellifera cDNA clone BB170030B10E03 5', mRNA sequence	SET: UI_EST BI503448;	0.927869	-0.108007	13.6017	-3.40954	0.00128264	0.0016612	-1.09982
AM07030	GB14432-RA [PREDICTED: Apis mellifera similar to RIKEN cDNA 4732497O03 (LOC412410), mRNA]	SET: OGS; Dmel Ortholog - C. Elsik Feb_2007: FBgn0030081; Best Dmel 5.1 match: FBgn0030081, blastp escore 1E-70;	0.927877	-0.107995	11.1175	-4.12046	0.000139603	0.000469754	0.921585
AM12876	XM_001121587.1 [PREDICTED: Apis mellifera similar to CG8445-PA, isoform A (LOC725780), mRNA]	SET: JDE_EST jdeE12_3DEF1; Best Dmel 5.1 match: FBgn0034088, blastp escore 2E-112;	0.928425	-0.107143	9.99902	-3.47042	0.00106916	0.00153033	-0.935224
AM03269	GB10643-RA [PREDICTED: Apis mellifera similar to CG6962-PA (LOC551484), mRNA]	SET: OGS; Dmel Ortholog - C. Elsik Feb_2007: FBgn0037958; Best Dmel 5.1 match: FBgn0037958, blastp escore 3E-69;	0.928435	-0.107127	10.2633	-3.59143	0.00075152	0.00126981	-0.612296
AM08387	GB15805-RA [PREDICTED: Apis mellifera similar to small nuclear ribonucleoprotein D3 (LOC724533), mRNA]	SET: OGS; Dmel Ortholog - C. Elsik Feb_2007: FBgn0023167; Best Dmel 5.1 match: FBgn0023167, blastp escore 4E-54;	0.92878	-0.10659	11.518	-3.61144	0.000697015	0.00121667	-0.547309
AM02210	BB160014A10B10.5 Bee Brain Normalized Library, BB16 Apis mellifera cDNA clone BB160014A10B10 5', mRNA sequence	SET: UI_EST BI513858;	0.928902	-0.106402	11.429	-3.21908	0.00224297	0.00233991	-1.60312
AM00773R	DB744501 RIKEN full-length enriched honey bee cDNA library, head Apis mellifera cDNA clone BH10058L22 5', mRNA sequence	SET: UI_EST BH1B0058L22T3;	0.929187	-0.10596	11.0886	-3.53187	0.000888224	0.00137856	-0.767296
AM03506	GB10881-RA [PREDICTED: Apis mellifera similar to CG17260-PA (LOC725481), mRNA]	SET: OGS; Dmel Ortholog - C. Elsik Feb_2007: FBgn0031498; Best Dmel 5.1 match: FBgn0031498, blastp escore 5E-61;	0.929227	-0.105897	10.8395	-3.30169	0.00176373	0.00204408	-1.38705
AM11279	GB18718-RA	SET: OGS; Best Dmel 5.1 match: FBgn0034788, blastp escore 2E-15;	0.929455	-0.105543	11.789	-4.10108	0.000148667	0.000480504	0.863861
AM03834	GB11211-RA [PREDICTED: Apis mellifera hypothetical protein LOC724886 (LOC724886), mRNA]	SET: OGS; Best Dmel 5.1 match: FBgn0052580, blastp escore 2E-09;	0.930406	-0.104068	9.84532	-3.4197	0.00124439	0.00163223	-1.07247
AM12392	GB19845-RA	SET: OGS; Dmel Ortholog - C. Elsik Feb_2007: FBgn0051460; Best Dmel 5.1 match: FBgn0051460, blastp escore 4E-26;	0.930505	-0.103915	12.9492	-3.20921	0.00230778	0.00238065	-1.62869
AM00412	DB757558 RIKEN full-length enriched honey bee cDNA library, head Apis mellifera cDNA clone BH10009O18 3', mRNA sequence	SET: UI_EST BH1B0009O18M3;	0.930678	-0.103647	10.9237	-3.33402	0.00160399	0.0019004	-1.30154
AM09410	GB16832-RA [PREDICTED: Apis mellifera similar to HEAT repeat-containing protein 1 (Protein BAP28) (LOC410319), mRNA]	SET: OGS; Dmel Ortholog - C. Elsik Feb_2007: FBgn0031864; Best Dmel 5.1 match: FBgn0031864, blastp escore 0E+00;	0.931166	-0.10289	10.7357	-3.97312	0.000224481	0.0006282	0.486193
AM01825	BB170020B10F12.5 Bee Brain Normalized/Subtracted Library, BB17 Apis mellifera cDNA clone BB170020B10F12 5', mRNA sequence	SET: UI_EST BI510543;	0.931317	-0.102656	10.5834	-3.39036	0.00135791	0.00171868	-1.15132
AM09182	GB16604-RA [PREDICTED: Apis mellifera similar to 60S ribosomal protein L39 (Ribosomal protein 46) (LOC724966), mRNA]	SET: OGS; Dmel Ortholog - C. Elsik Feb_2007: FBgn0023170; Best Dmel 5.1 match: FBgn0023170, blastp escore 1E-21;	0.931481	-0.102402	12.693	-3.67398	0.000575061	0.00108427	-0.372458
AM10447	GB17876-RA [PREDICTED: Apis mellifera similar to Calcium-transporting ATPase sarcoplasmic/endoplasmic reticulum type (Calcium pump), transcript variant 1 (LOC410371), mRNA]	SET: OGS; Dmel Ortholog - C. Elsik Feb_2007: FBgn0004551; Best Dmel 5.1 match: FBgn0004551, blastp escore 0E+00;	0.932006	-0.10159	12.8651	-3.46215	0.00109601	0.00153295	-0.95767
AM01004	DB762284 RIKEN full-length enriched honey bee cDNA library, head Apis mellifera cDNA clone BH10026J11 3', mRNA sequence	SET: UI_EST BH1B0091P08M3;	0.932173	-0.10133	12.5748	-3.33244	0.00161147	0.00190598	-1.30573
AM00729	BP538602 Apis mellifera brain adult Apis mellifera cDNA clone Beebrain-p13E7_E07_09.seq, mRNA sequence	SET: UI_EST BH1B0053C02T3;	0.932176	-0.101325	12.3051	-3.28462	0.00185402	0.00211272	-1.43198
AM04404	GB12673-RA [PREDICTED: Apis mellifera similar to O-fucosyltransferase 1 CG12366-PA (LOC551457), mRNA]	SET: OGS; Also matches: GB11785-RA,XR_014952.1; Dmel Ortholog - C. Elsik Feb_2007: FBgn0033901; Best Dmel 5.1 match: FBgn0033901, blastp escore 6E-113;	0.932668	-0.100564	13.7072	-4.28444	8.16129e-05	0.000325503	1.41484
AM00699	DB741713 RIKEN full-length enriched honey bee cDNA library, head Apis mellifera cDNA clone BH10049A21 5', mRNA sequence	SET: UI_EST BH1B0049A21T3;	0.932841	-0.100297	9.99597	-3.32287	0.0016575	0.00195033	-1.33111
AM03529	GB10904-RA [PREDICTED: Apis mellifera similar to CG7985-PA, transcript variant 1 (LOC413672), mRNA]	SET: OGS; Dmel Ortholog - C. Elsik Feb_2007: FBgn0028499; Best Dmel 5.1 match: FBgn0028499, blastp escore 3E-95;	0.932891	-0.10022	12.4922	-3.56874	0.000794124	0.00129231	-0.66573
AM12295	GB19748-RA [PREDICTED: Apis mellifera similar to IQ motif containing G (LOC725963), mRNA]	SET: OGS; Best Dmel 5.1 match: FBgn0039522, blastp escore 1E-12;	0.932952	-0.100126	8.98687	-3.36447	0.0014662	0.00180346	-1.22056
AM02025	EST022 Apis mellifera female antennae Lambda ZAP II library Apis mellifera cDNA clone pAmfaF28, mRNA sequence	SET: UI_EST BI512417;	0.933167	-0.0997925	13.178	-3.30164	0.00176398	0.00204408	-1.38718
AM05884	GB13277-RA [PREDICTED: Apis mellifera similar to CG11839-PA (LOC727140), mRNA]	SET: OGS; Dmel Ortholog - C. Elsik Feb_2007: FBgn0039271; Best Dmel 5.1 match: FBgn0039271, blastp escore 3E-23;	0.933404	-0.099427	11.3077	-3.64778	0.000623444	0.00113201	-0.445932
AM04115	GB11495-RA [PREDICTED: Apis mellifera similar to Probable 28 kDa Golgi SNARE protein (Golgi SNAP receptor complex member 1), transcript variant 1 (LOC413915), mRNA]	SET: OGS; Dmel Ortholog - C. Elsik Feb_2007: FBgn0044871; Best Dmel 5.1 match: FBgn0044871, blastp escore 2E-67;	0.933433	-0.099381	10.368	-3.25215	0.00203795	0.0022099	-1.51703
AM10461	GB17890-RA [PREDICTED: Apis mellifera hypothetical protein LOC724620 (LOC724620), partial mRNA]	SET: OGS; Best Dmel 5.1 match: FBgn0037719, blastp escore 5E-05;	0.933676	-0.0990061	11.232	-3.25048	0.00204788	0.00221006	-1.5214
AM00917	DB777229 RIKEN full-length enriched honey bee cDNA library, head Apis mellifera cDNA clone BH10079A15 3', mRNA sequence	SET: UI_EST BH1B0079A15M3;	0.933717	-0.098942	11.4948	-3.25061	0.00204709	0.00221006	-1.52105
AM05431	GB12816-RA [PREDICTED: Apis mellifera similar to Tenascin major CG5723-PB, transcript variant 1 (LOC411155), mRNA]	SET: OGS; Dmel Ortholog - C. Elsik Feb_2007: FBgn0004446; Best Dmel 5.1 match: FBgn0004449, blastp escore 0E+00;	0.934019	-0.0984765	11.4307	-3.2838	0.00185846	0.00211426	-1.43413
AM00722	DB769462 RIKEN full-length enriched honey bee cDNA library, head Apis mellifera cDNA clone BH10052A04 3', mRNA sequence	SET: UI_EST BH1B0052A04M3;	0.934406	-0.0978788	11.4184	-3.45223	0.00112911	0.00154776	-0.984584
AM05666	GB13057-RA [PREDICTED: Apis mellifera similar to spermatogenesis associated 13, transcript variant 1 (LOC409108), mRNA]	SET: OGS; Dmel Ortholog - C. Elsik Feb_2007: FBgn0035128; Best Dmel 5.1 match: FBgn0035128, blastp escore 8E-66;	0.934442	-0.0978226	10.9691	-3.46976	0.00107128	0.00153033	-0.937019
AM05248	GB12632-RA [PREDICTED: Apis mellifera hypothetical protein LOC725121 (LOC725121), mRNA]	SET: OGS; Best Dmel 5.1 match: FBgn0036614, blastp escore 1E-06;	0.934443	-0.0978208	9.24716	-3.36462	0.00146554	0.00180346	-1.22015
AM07448	GB14853-RA [PREDICTED: Apis mellifera similar to atlastin CG6668-PA, isoform A (LOC550886), mRNA]	SET: OGS; Dmel Ortholog - C. Elsik Feb_2007: FBgn0039213; Best Dmel 5.1 match: FBgn0039213, blastp escore 0E+00;	0.935135	-0.0967528	12.1014	-3.89076	0.000291795	0.000736017	0.24628
AM01823	BB170014B10F08.5 Bee Brain Normalized/Subtracted Library, BB17 Apis mellifera cDNA clone BB170014B10F08 5', mRNA sequence	SET: UI_EST BI510539;	0.935289	-0.0965155	13.4348	-3.51141	0.000944942	0.00141905	-0.823393
AM05210	GB12594-RA [PREDICTED: Apis mellifera similar to CG3817-PA (LOC724992), mRNA]	SET: OGS; Dmel Ortholog - C. Elsik Feb_2007: FBgn0038275; Best Dmel 5.1 match: FBgn0038275, blastp escore 1E-48;	0.935422	-0.0963103	10.9697	-3.4268	0.00121834	0.00161974	-1.05335
AM04516	GB11899-RA [PREDICTED: Apis mellifera similar to sorting nexin 13 (LOC413460), mRNA]	SET: OGS; Best Dmel 5.1 match: FBgn0029976, blastp escore 1E-32;	0.935566	-0.096088	10.4756	-4.0361	0.000183399	0.000554236	0.671339
AM01531	BB170026B20B08.5 Bee Brain Normalized/Subtracted Library, BB17 Apis mellifera cDNA clone BB170026B20B08 5', mRNA sequence	SET: UI_EST BI507665;	0.935649	-0.0959607	13.8431	-4.41419	5.30686e-05	0.000258192	1.81109
AM07636	GB15045-RA [PREDICTED: Apis mellifera similar to CG1414-PC, isoform C (LOC551787), partial mRNA]	SET: OGS; Best Dmel 5.1 match: FBgn0024251, blastp escore 1E-48;	0.936071	-0.0953096	10.7736	-3.48961	0.00100919	0.00148562	-0.882967
AM05726	GB13118-RA [PREDICTED: Apis mellifera similar to Single-strand recognition protein (SSRP) (Chorion-factor 5) (LOC726058), mRNA]	SET: OGS; Best Dmel 5.1 match: FBgn0010278, blastp escore 6E-175;	0.936102	-0.0952619	11.8941	-3.48056	0.00103704	0.00150723	-0.907619
AM12591	GB20044-RA	SET: OGS;	0.936116	-0.0952404	10.3102	-3.37443	0.0014236	0.00177886	-1.19396
AM08433	GB15851-RA [PREDICTED: Apis mellifera similar to CG32447-PB, isoform B (LOC408729), mRNA]	SET: OGS; Dmel Ortholog - C. Elsik Feb_2007: FBgn0052447; Best Dmel 5.1 match: FBgn0052447, blastp escore 6E-84;	0.936275	-0.0949951	11.2443	-3.45236	0.00112868	0.00154776	-0.984241
AM06770	GB14170-RA [PREDICTED: Apis mellifera similar to MICAL-like CG11259-PA (LOC412959), mRNA]	SET: OGS; Dmel Ortholog - C. Elsik Feb_2007: FBgn0036333; Best Dmel 5.1 match: FBgn0036333, blastp escore 3E-124;	0.936292	-0.0949695	9.61468	-4.03064	0.00018665	0.000554938	0.655235
AM12825	NW_001253520.1 SET: JDE_EST jdeA08_3DEF1; Apis mellifera linkage group 8 genomic contig, reference assembly (based on Amel_4.0 Group8.27)	SET: JDE_EST jdeA08_3DEF1;	0.936822	-0.0941533	12.612	-3.65959	0.000601172	0.00111096	-0.412851
AM05614	GB13003-RA [PREDICTED: Apis mellifera similar to Polyadenylate-binding protein 2 (Poly(A)-binding protein 2) (PolyA binding protein II) (PABII) (Polyadenylate-binding nuclear protein 1) (Nuclear poly(A)-binding protein 1) (LOC409558), mRNA]	SET: OGS; Dmel Ortholog - C. Elsik Feb_2007: FBgn0005648; Best Dmel 5.1 match: FBgn0005648, blastp escore 1E-64;	0.937047	-0.093806	11.5942	-3.25534	0.00201913	0.00220653	-1.50869
AM11561	GB19005-RA	SET: OGS; Best Dmel 5.1 match: FBgn0013988, blastp escore 1E-28;	0.937415	-0.0932399	10.6038	-4.48722	4.15646e-05	0.000222391	2.03631
AM09493	GB16916-RA [PREDICTED: Apis mellifera similar to mrj CG8448-PA, isoform A (LOC408966), mRNA]	SET: OGS; Dmel Ortholog - C. Elsik Feb_2007: FBgn0034091; Best Dmel 5.1 match: FBgn0034091, blastp escore 3E-65;	0.937851	-0.0925689	11.9927	-3.56024	0.000814922	0.00130922	-0.689186
AM08977	GB16396-RA [PREDICTED: Apis mellifera similar to CLIP-associating protein 2 (LOC410545), mRNA]	SET: OGS; Dmel Ortholog - C. Elsik Feb_2007: FBgn0021760; Best Dmel 5.1 match: FBgn0021760, blastp escore 0E+00;	0.937897	-0.0924985	11.5246	-3.74488	0.000461543	0.000947369	-0.172226
AM01782	NW_001260200.1 SET: UI_EST BI510146; Apis mellifera genomic contig, reference assembly (based on Amel_4.0 GroupUn.124)	SET: UI_EST BI510146;	0.938446	-0.0916539	10.8361	-3.68664	0.000552994	0.00105376	-0.336854
AM01702	BB170019A20B09.5 Bee Brain Normalized/Subtracted Library, BB17 Apis mellifera cDNA clone BB170019A20B09 5', mRNA sequence	SET: UI_EST BI509412;	0.938948	-0.0908832	11.7671	-3.73862	0.000470624	0.000954707	-0.18998
AM12826	XM_624425.2 [PREDICTED: Apis mellifera similar to zinc finger RNA binding protein (LOC552046), mRNA]	SET: JDE_EST jdeA10_1DEF6;	0.939762	-0.0896327	13.6642	-3.53831	0.000871045	0.00136901	-0.74959
AM02099	NM_001011629.1 [Apis mellifera putative transcription factor mblk-1 (Mblk-1), mRNA]	SET: UI_EST BI513090; Best Dmel 5.1 match: FBgn0013948, blastp escore 4E-42;	0.9398	-0.0895738	14.0101	-3.26876	0.0019418	0.00217529	-1.47359
AM01558	BB170004B10G08.5 Bee Brain Normalized/Subtracted Library, BB17 Apis mellifera cDNA clone BB170004B10G08 5', mRNA sequence	SET: UI_EST BI507922;	0.940306	-0.0887971	11.2366	-3.26648	0.00195478	0.00217691	-1.47958
AM07431	GB14836-RA	SET: OGS; Dmel Ortholog - C. Elsik Feb_2007: FBgn0038037; Best Dmel 5.1 match: FBgn0038037, blastp escore 2E-100;	0.941593	-0.0868252	14.1345	-3.46117	0.00109925	0.00153295	-0.960338
AM01571	DB768663 RIKEN full-length enriched honey bee cDNA library, head Apis mellifera cDNA clone BH10049C11 3', mRNA sequence	SET: UI_EST BI508014;	0.94165	-0.0867369	9.54128	-3.36429	0.00146695	0.00180346	-1.22102
AM08382	GB18467-RA [PREDICTED: Apis mellifera hypothetical LOC408274, transcript variant 1 (LOC408274), mRNA]	SET: OGS; Also matches: GB15800-RA,XM_001123163.1;	0.94181	-0.0864914	12.9006	-4.15661	0.000124113	0.000440088	1.02955
AM09339	GB16761-RA	SET: OGS; Dmel Ortholog - C. Elsik Feb_2007: FBgn0025360; Best Dmel 5.1 match: FBgn0025360, blastp escore 3E-94;	0.94205	-0.086125	12.4927	-3.83417	0.000348931	0.000792605	0.0829123
AM00372	DB755656 RIKEN full-length enriched honey bee cDNA library, head Apis mellifera cDNA clone BH10002J23 3', mRNA sequence	SET: UI_EST BH1B0002J23M3;	0.942789	-0.0849925	12.8691	-3.19531	0.00240213	0.00244979	-1.66463
AM04836	GB12217-RA [PREDICTED: Apis mellifera similar to CG6995-PA, isoform A (LOC409788), mRNA]	SET: OGS; Best Dmel 5.1 match: FBgn0039229, blastp escore 1E-64;	0.943338	-0.0841536	10.6552	-3.83123	0.000352169	0.000797319	0.07448
AM10103	GB17532-RA [PREDICTED: Apis mellifera similar to CG3585-PA (LOC725631), partial mRNA]	SET: OGS; Best Dmel 5.1 match: FBgn0023458, blastp escore 1E-180;	0.944165	-0.0828885	9.49489	-3.23829	0.0021216	0.00224949	-1.55317
AM02138	BB160012B10F05.5 Bee Brain Normalized Library, BB16 Apis mellifera cDNA clone BB160012B10F05 5', mRNA sequence	SET: UI_EST BI513405;	0.944768	-0.0819684	13.2691	-3.50378	0.000966977	0.00143893	-0.844275
AM02456	XM_625233.2 [PREDICTED: Apis mellifera similar to DAZ associated protein 2, transcript variant 1 (LOC550799), mRNA]	SET: UI_EST BI515872;	0.944792	-0.0819319	13.4441	-3.4742	0.00105709	0.00152346	-0.924951
AM06591	GB13993-RA [PREDICTED: Apis mellifera similar to CG10418-PA (LOC725142), mRNA]	SET: OGS; Dmel Ortholog - C. Elsik Feb_2007: FBgn0036277; Best Dmel 5.1 match: FBgn0036277, blastp escore 4E-47;	0.945008	-0.0816012	10.8676	-3.68813	0.00055046	0.00105376	-0.332673
AM02849	GB10222-RA [PREDICTED: Apis mellifera similar to CG31954-PA (LOC724565), mRNA]	SET: OGS; Dmel Ortholog - C. Elsik Feb_2007: FBgn0051954; Best Dmel 5.1 match: FBgn0051954, blastp escore 1E-50;	0.945209	-0.0812946	12.0678	-4.13949	0.000131231	0.000452072	0.97835
AM01985	DB757531 RIKEN full-length enriched honey bee cDNA library, head Apis mellifera cDNA clone BH10009N08 3', mRNA sequence	SET: UI_EST BI512110;	0.94607	-0.0799808	12.0983	-3.38701	0.0013715	0.0017295	-1.16031
AM05876	GB13269-RA [PREDICTED: Apis mellifera similar to CG10685-PA (LOC725633), mRNA]	SET: OGS; Dmel Ortholog - C. Elsik Feb_2007: FBgn0032762; Best Dmel 5.1 match: FBgn0032762, blastp escore 8E-24;	0.946348	-0.0795578	10.9827	-3.22342	0.00221499	0.00232337	-1.59186
AM01987	BB160008A20A04.5 Bee Brain Normalized Library, BB16 Apis mellifera cDNA clone BB160008A20A04 5', mRNA sequence	SET: UI_EST BI512128;	0.947679	-0.0775294	12.5875	-3.20634	0.00232699	0.00239328	-1.63613
AM04936	GB12317-RA [PREDICTED: Apis mellifera similar to COP9 constitutive photomorphogenic homolog subunit 3 (LOC552384), mRNA]	SET: OGS; Dmel Ortholog - C. Elsik Feb_2007: FBgn0027055; Best Dmel 5.1 match: FBgn0027055, blastp escore 4E-124;	0.948381	-0.0764612	11.9882	-3.2414	0.00210256	0.00223959	-1.54507
AM12084	GB19532-RA	SET: OGS; Best Dmel 5.1 match: FBgn0037760, blastp escore 3E-05;	0.951011	-0.0724658	9.66384	-3.44272	0.00116171	0.00157685	-1.01032
AM03046	GB10418-RA [PREDICTED: Apis mellifera similar to CG3409-PA (LOC410067), mRNA]	SET: OGS; Dmel Ortholog - C. Elsik Feb_2007: FBgn0033095; Best Dmel 5.1 match: FBgn0033095, blastp escore 8E-81;	0.951827	-0.071228	13.1416	-3.67244	0.000577811	0.00108427	-0.376798
AM01795	BB170015B20E11.5 Bee Brain Normalized/Subtracted Library, BB17 Apis mellifera cDNA clone BB170015B20E11 5', mRNA sequence	SET: UI_EST BI510328;	0.952097	-0.0708189	12.7777	-3.43276	0.00119683	0.0016078	-1.03725
AM01222	BB170014B10B05.5 Bee Brain Normalized/Subtracted Library, BB17 Apis mellifera cDNA clone BB170014B10B05 5', mRNA sequence	SET: UI_EST BI504599;	0.952103	-0.0708112	13.6142	-3.94123	0.000248549	0.000668647	0.392976
AM07769	GB15180-RA [PREDICTED: Apis mellifera similar to CG3773-PA (LOC551452), mRNA]	SET: OGS; Dmel Ortholog - C. Elsik Feb_2007: FBgn0038692; Best Dmel 5.1 match: FBgn0038692, blastp escore 2E-48;	0.952121	-0.0707826	10.3473	-3.27554	0.00190379	0.00214869	-1.45581
AM02556	AM02556 Unknown [Arrayset: UI_EST BI516668, BI516668 GroupUn.8235_1174_1243]	SET: UI_EST BI516668;	0.953421	-0.0688144	12.9923	-3.21204	0.00228904	0.00236488	-1.62137
AM09574	GB16997-RA [PREDICTED: Apis mellifera similar to Moca-cyp CG1866-PA, isoform A (LOC726826), mRNA]	SET: OGS; Best Dmel 5.1 match: FBgn0039581, blastp escore 6E-70;	0.953425	-0.068809	11.7537	-3.87243	0.000309241	0.00074961	0.193208
AM06771	GB14172-RA [PREDICTED: Apis mellifera similar to phospholipase A2, activating protein (LOC409219), mRNA]	SET: OGS; Dmel Ortholog - C. Elsik Feb_2007: FBgn0024314; Best Dmel 5.1 match: FBgn0024314, blastp escore 1E-133;	1.04911	0.0691642	12.2134	3.92612	0.000260797	0.000688104	0.348972
AM06496	GB13898-RA [PREDICTED: Apis mellifera similar to CG8596-PA (LOC552144), mRNA]	SET: OGS; Dmel Ortholog - C. Elsik Feb_2007: FBgn0035767; Best Dmel 5.1 match: FBgn0035767, blastp escore 3E-171;	1.05077	0.0714531	11.8133	3.27115	0.00192832	0.00216857	-1.46732
AM01972	[Antisense] GB16488-RA	SET: UI_EST BI512050; Dmel Ortholog - C. Elsik Feb_2007: FBgn0002577; Best Dmel 5.1 match: FBgn0002577, blastp escore 0E+00;	1.05107	0.0718557	11.2503	3.53673	0.000875228	0.00136901	-0.753934
AM02629	GB13260-RB [PREDICTED: Apis mellifera similar to ETHR CG5911-PA, isoform A (LOC724495), mRNA]	SET: OGS; Dmel Ortholog - C. Elsik Feb_2007: FBgn0038874; Best Dmel 5.1 match: FBgn0038874, blastp escore 3E-114;	1.05407	0.0759756	10.8835	3.3356	0.00159657	0.00189575	-1.29736
AM10298	GB17725-RA [PREDICTED: Apis mellifera similar to CG5222-PA (LOC551270), partial mRNA]	SET: OGS; Best Dmel 5.1 match: FBgn0036570, blastp escore 0E+00;	1.05457	0.0766496	12.4323	3.18071	0.00250511	0.00250529	-1.70227
AM03881	GB11258-RA [PREDICTED: Apis mellifera similar to Hsp70/Hsp90 organizing protein homolog CG2720-PA (LOC413444), mRNA]	SET: OGS; Best Dmel 5.1 match: FBgn0024352, blastp escore 2E-15;	1.05536	0.0777389	11.1469	3.31648	0.00168889	0.00198387	-1.34801
AM09050	GB16471-RA [PREDICTED: Apis mellifera similar to Der1-like domain family, member 2 (LOC413976), mRNA]	SET: OGS; Dmel Ortholog - C. Elsik Feb_2007: FBgn0038438; Best Dmel 5.1 match: FBgn0038438, blastp escore 3E-93;	1.05634	0.0790681	13.3167	3.28792	0.00183624	0.00209944	-1.42331
AM07644	GB15053-RA [PREDICTED: Apis mellifera similar to Rpt1 CG1341-PA (LOC551343), mRNA]	SET: OGS; Dmel Ortholog - C. Elsik Feb_2007: FBgn0028687; Best Dmel 5.1 match: FBgn0028687, blastp escore 0E+00;	1.05636	0.0790983	11.3637	3.19123	0.00243047	0.00246278	-1.67515
AM08062	GB15476-RA [PREDICTED: Apis mellifera similar to CG8311-PA (LOC724234), mRNA]	SET: OGS; Dmel Ortholog - C. Elsik Feb_2007: FBgn0034141; Best Dmel 5.1 match: FBgn0034141, blastp escore 2E-51;	1.05643	0.0792039	12.0394	3.2823	0.00186665	0.00212007	-1.43809
AM08029	GB15442-RA [PREDICTED: Apis mellifera similar to CG1814-PA, isoform A (LOC410189), mRNA]	SET: OGS; Dmel Ortholog - C. Elsik Feb_2007: FBgn0033426; Best Dmel 5.1 match: FBgn0033426, blastp escore 0E+00;	1.05656	0.0793775	11.0737	4.67936	2.17117e-05	0.000158168	2.63568
AM02912	GB10282-RA [PREDICTED: Apis mellifera similar to Adenylate kinase-2 CG3140-PA (LOC551523), mRNA]	SET: OGS; Dmel Ortholog - C. Elsik Feb_2007: FBgn0022708; Best Dmel 5.1 match: FBgn0022708, blastp escore 3E-95;	1.05672	0.0795976	12.0929	3.53467	0.000880733	0.00137003	-0.759618
AM05296	GB12681-RA [PREDICTED: Apis mellifera similar to Aldehyde dehydrogenase type III CG11140-PI, isoform I (LOC411822), mRNA]	SET: OGS; Best Dmel 5.1 match: FBgn0010548, blastp escore 6E-174;	1.05704	0.080025	10.8333	3.59922	0.000723574	0.00123476	-0.581274
AM04083	GB11462-RA	SET: OGS; Dmel Ortholog - C. Elsik Feb_2007: FBgn0022268; Best Dmel 5.1 match: FBgn0022268, blastp escore 5E-31;	1.05776	0.0810096	12.3317	3.56839	0.000794975	0.00129231	-0.666702
AM09281	GB16702-RA [PREDICTED: Apis mellifera similar to CG4199-PD, isoform D (LOC413958), mRNA]	SET: OGS; Dmel Ortholog - C. Elsik Feb_2007: FBgn0025628; Best Dmel 5.1 match: FBgn0025628, blastp escore 9E-129;	1.05805	0.081409	13.0439	4.13433	0.00013345	0.000455455	0.962962
AM04003	GB11380-RA [PREDICTED: Apis mellifera similar to Vacuolar H+ ATPase 44kD C subunit CG8048-PC, isoform C (LOC411892), mRNA]	SET: OGS; Dmel Ortholog - C. Elsik Feb_2007: FBgn0020611; Best Dmel 5.1 match: FBgn0020611, blastp escore 3E-179;	1.05864	0.0822169	12.185	3.80444	0.000383107	0.000844422	-0.00237583
AM04189	GB11569-RA [PREDICTED: Apis mellifera similar to CG17726-PA (LOC551492), mRNA]	SET: OGS; Dmel Ortholog - C. Elsik Feb_2007: FBgn0037880; Best Dmel 5.1 match: FBgn0037880, blastp escore 1E-105;	1.05886	0.0825071	12.2906	3.59234	0.000738953	0.00125476	-0.600372
AM04151	GB11531-RA [PREDICTED: Apis mellifera similar to CG8889-PA, isoform A (LOC724218), mRNA]	SET: OGS; Dmel Ortholog - C. Elsik Feb_2007: FBgn0033675; Best Dmel 5.1 match: FBgn0033675, blastp escore 3E-54;	1.05937	0.0832115	10.8702	3.25333	0.00203098	0.00220801	-1.51395
AM09495	GB16918-RA [PREDICTED: Apis mellifera similar to Threonyl-tRNA synthetase CG5353-PA, isoform A, transcript variant 1 (LOC412200), mRNA]	Dmel Ortholog - C. Elsik Feb_2007: FBgn0027081; Best Dmel 5.1 match: FBgn0027081, blastp escore 0E+00;	1.05939	0.0832372	12.7917	3.48068	0.00103669	0.00150723	-0.907314
AM05676	GB13067-RA [PREDICTED: Apis mellifera similar to dihydrouridine synthase 4-like (LOC551147), mRNA]	SET: OGS; Dmel Ortholog - C. Elsik Feb_2007: FBgn0032750; Best Dmel 5.1 match: FBgn0032750, blastp escore 2E-78;	1.05939	0.0832382	10.848	3.46921	0.00107303	0.00153033	-0.938493
AM06835	GB14236-RA [PREDICTED: Apis mellifera similar to CG4497-PA (LOC552274), mRNA]	SET: OGS; Dmel Ortholog - C. Elsik Feb_2007: FBgn0031895; Best Dmel 5.1 match: FBgn0031895, blastp escore 1E-36;	1.06208	0.0868887	11.3862	3.42282	0.0012329	0.00162802	-1.06408
AM08970	GB16389-RA [PREDICTED: Apis mellifera similar to CG8481-PA, isoform A (LOC725478), mRNA]	SET: OGS; Dmel Ortholog - C. Elsik Feb_2007: FBgn0037747; Best Dmel 5.1 match: FBgn0037747, blastp escore 5E-26;	1.06239	0.0873103	10.7269	3.2769	0.00189627	0.0021466	-1.45225
AM00091	GB30095-RA [PREDICTED: Apis mellifera similar to CG4911-PA (LOC726014), mRNA]	SET: OGS; Dmel Ortholog - C. Elsik Feb_2007: FBgn0035959; Best Dmel 5.1 match: FBgn0035959, blastp escore 1E-45;	1.06301	0.0881619	11.0004	3.50917	0.000951366	0.00142252	-0.829531
AM10358	GB17786-RA [PREDICTED: Apis mellifera similar to kraken CG3943-PA (LOC409335), mRNA]	SET: OGS; Dmel Ortholog - C. Elsik Feb_2007: FBgn0020545; Best Dmel 5.1 match: FBgn0020545, blastp escore 2E-85;	1.06365	0.0890296	13.1085	3.45328	0.00112558	0.00154776	-0.981748
AM06326	GB13728-RA [PREDICTED: Apis mellifera similar to CG5414-PA (LOC726483), mRNA]	SET: OGS; Dmel Ortholog - C. Elsik Feb_2007: FBgn0036569; Best Dmel 5.1 match: FBgn0036569, blastp escore 0E+00;	1.06371	0.0891076	10.8139	3.74946	0.000454999	0.000940149	-0.159212
AM07073	GB14475-RA [PREDICTED: Apis mellifera hypothetical protein LOC726305 (LOC726305), mRNA]	Best Dmel 5.1 match: FBgn0037944, blastp escore 3E-34;	1.06411	0.0896539	10.7595	3.62475	0.000669164	0.00119233	-0.51026
AM09028	GB16449-RA [PREDICTED: Apis mellifera similar to phosphatidylinositol 4-kinase type II (LOC725812), mRNA]	SET: OGS; Dmel Ortholog - C. Elsik Feb_2007: FBgn0037339; Best Dmel 5.1 match: FBgn0037339, blastp escore 5E-98;	1.06517	0.0910775	10.9388	3.46065	0.00110098	0.00153295	-0.961763
AM11210	GB18649-RA	SET: OGS; Dmel Ortholog - C. Elsik Feb_2007: FBgn0033761; Best Dmel 5.1 match: FBgn0033761, blastp escore 1E-86;	1.06548	0.0914994	12.8931	3.2409	0.00210564	0.00223959	-1.54639
AM03680	GB11056-RA [PREDICTED: Apis mellifera similar to Phosphoglycerate kinase, transcript variant 1 (LOC411576), mRNA]	SET: OGS; Dmel Ortholog - C. Elsik Feb_2007: FBgn0003075; Best Dmel 5.1 match: FBgn0003075, blastp escore 1E-180;	1.06557	0.0916213	11.5035	3.23113	0.0021661	0.00228959	-1.57181
AM03091	GB10464-RA	SET: OGS; Dmel Ortholog - C. Elsik Feb_2007: FBgn0039357; Best Dmel 5.1 match: FBgn0039357, blastp escore 5E-67;	1.06567	0.091755	14.0979	3.3018	0.00176319	0.00204408	-1.38677
AM10337	GB17764-RA [PREDICTED: Apis mellifera similar to Rab-protein 11 CG5771-PB, isoform B (LOC551603), mRNA]	SET: OGS; Dmel Ortholog - C. Elsik Feb_2007: FBgn0015790; Best Dmel 5.1 match: FBgn0015790, blastp escore 1E-112;	1.06593	0.0921125	11.9423	3.34686	0.00154445	0.00185769	-1.26745
AM04246	GB11626-RA [PREDICTED: Apis mellifera similar to CG8116-PA (LOC726785), mRNA]	SET: OGS; Dmel Ortholog - C. Elsik Feb_2007: FBgn0037614; Best Dmel 5.1 match: FBgn0037614, blastp escore 2E-24;	1.066	0.0922022	12.7761	3.274	0.00191238	0.00215418	-1.45986
AM02737	GB10109-RA [PREDICTED: Apis mellifera similar to CG6404-PB, isoform B (LOC408349), mRNA]	SET: OGS; Dmel Ortholog - C. Elsik Feb_2007: FBgn0027615; Best Dmel 5.1 match: FBgn0027615, blastp escore 1E-64;	1.06651	0.0928943	13.0373	3.38312	0.00140363	0.00176031	-1.17793
AM07386	GB14791-RA [PREDICTED: Apis mellifera similar to bellwether CG3612-PA, transcript variant 1 (LOC409114), mRNA]	SET: OGS; Dmel Ortholog - C. Elsik Feb_2007: FBgn0011211; Best Dmel 5.1 match: FBgn0011211, blastp escore 0E+00;	1.06679	0.093276	13.7242	3.38953	0.00136126	0.00171975	-1.15354
AM09889	GB17314-RA	SET: OGS;	1.06685	0.0933553	13.2921	3.22861	0.00218196	0.00229927	-1.57837
AM05318	GB30506-RA [PREDICTED: Apis mellifera similar to Glycoprotein 93 CG5520-PA, transcript variant 1 (LOC412150), mRNA]	SET: OGS; Also matches: GB30506-RB; Dmel Ortholog - C. Elsik Feb_2007: FBgn0039562; Best Dmel 5.1 match: FBgn0039562, blastp escore 0E+00;	1.06771	0.0945143	13.5717	4.11031	0.000144282	0.000473095	0.891336
AM06385	GB13786-RA [PREDICTED: Apis mellifera similar to Probable GDP-fucose transporter (LOC551237), mRNA]	SET: OGS; Dmel Ortholog - C. Elsik Feb_2007: FBgn0037567; Best Dmel 5.1 match: FBgn0037567, blastp escore 3E-104;	1.06772	0.0945365	13.3372	3.96153	0.000232953	0.000639224	0.452279
AM05276	GB12661-RA	SET: OGS; Dmel Ortholog - C. Elsik Feb_2007: FBgn0035427; Best Dmel 5.1 match: FBgn0035427, blastp escore 2E-19;	1.06801	0.0949199	11.4326	3.25195	0.00203916	0.0022099	-1.51757
AM06522	GB13924-RA [PREDICTED: Apis mellifera similar to Protein transport protein Sec61 subunit beta (LOC724188), mRNA]	SET: OGS; Dmel Ortholog - C. Elsik Feb_2007: FBgn0010638; Best Dmel 5.1 match: FBgn0010638, blastp escore 2E-32;	1.06803	0.0949511	13.29	3.69637	0.000536604	0.0010428	-0.309468
AM09958	GB17385-RA [PREDICTED: Apis mellifera similar to CG8306-PA (LOC724504), partial mRNA]	SET: OGS; Best Dmel 5.1 match: FBgn0034142, blastp escore 5E-07;	1.06872	0.0958815	12.1294	3.52613	0.000903809	0.00139478	-0.783062
AM00665R	DB754941 RIKEN full-length enriched honey bee cDNA library, head Apis mellifera cDNA clone BH10094P20 5', mRNA sequence	SET: UI_EST BH1B0046E19T3;	1.06872	0.0958816	10.6444	3.34961	0.00153198	0.00185351	-1.26014
AM10673	GB18103-RA [PREDICTED: Apis mellifera similar to ZK1236.1 (LOC552687), partial mRNA]	SET: OGS; Best Dmel 5.1 match: FBgn0024182, blastp escore 2E-108;	1.06875	0.0959196	13.3534	3.26534	0.00196123	0.00218056	-1.48254
AM06049	GB13445-RA [PREDICTED: Apis mellifera similar to CG12467-PA (LOC724417), mRNA]	SET: OGS; Dmel Ortholog - C. Elsik Feb_2007: FBgn0025623; Best Dmel 5.1 match: FBgn0025623, blastp escore 0E+00;	1.06887	0.0960839	14.1857	3.84934	0.000332639	0.000770913	0.126578
AM02800	GB10172-RA [PREDICTED: Apis mellifera similar to HLA-B associated transcript 5 (LOC411908), mRNA]	SET: OGS; Dmel Ortholog - C. Elsik Feb_2007: FBgn0035519; Best Dmel 5.1 match: FBgn0035519, blastp escore 1E-85;	1.0692	0.0965295	13.1317	3.3079	0.0017319	0.00202056	-1.37066
AM12313	GB19766-RA [PREDICTED: Apis mellifera similar to CG30035-PB, isoform B (LOC408478), mRNA]	SET: OGS; Best Dmel 5.1 match: FBgn0050035, blastp escore 2E-62;	1.06922	0.0965537	12.8755	3.41474	0.00126293	0.00164085	-1.08583
AM03958	GB11336-RA [PREDICTED: Apis mellifera similar to Putative proteasome inhibitor (LOC409668), mRNA]	SET: OGS; Dmel Ortholog - C. Elsik Feb_2007: FBgn0033669; Best Dmel 5.1 match: FBgn0033669, blastp escore 2E-34;	1.0694	0.0968035	13.0442	4.05662	0.00017166	0.000528504	0.731971
AM12230	GB19682-RA [PREDICTED: Apis mellifera similar to Dihydroxyacetone phosphate acyltransferase CG4625-PA, transcript variant 1 (LOC412563), mRNA]	SET: OGS; Dmel Ortholog - C. Elsik Feb_2007: FBgn0040212; Best Dmel 5.1 match: FBgn0040212, blastp escore 1E-74;	1.06967	0.0971598	11.5144	3.57419	0.000781051	0.00128593	-0.650667
AM07921	GB15333-RA [PREDICTED: Apis mellifera similar to adenylate kinase 3 (LOC552511), mRNA]	SET: OGS; Dmel Ortholog - C. Elsik Feb_2007: FBgn0042094; Best Dmel 5.1 match: FBgn0042094, blastp escore 2E-58;	1.07063	0.0984598	11.817	3.73644	0.000473827	0.000956015	-0.19616
AM07757	GB15168-RA [PREDICTED: Apis mellifera similar to VAMP (vesicle-associated membrane protein)-associated protein A (LOC409934), mRNA]	SET: OGS; Dmel Ortholog - C. Elsik Feb_2007: FBgn0029687; Best Dmel 5.1 match: FBgn0029687, blastp escore 7E-42;	1.07108	0.0990702	12.91	4.29442	7.89691e-05	0.000320549	1.44514
AM11280	GB18719-RA [PREDICTED: Apis mellifera similar to R04B5.5 (LOC410167), mRNA]	SET: OGS; Best Dmel 5.1 match: FBgn0022359, blastp escore 7E-25;	1.0726	0.101117	12.8912	3.26339	0.0019724	0.00218589	-1.48765
AM06328	GB13730-RA [PREDICTED: Apis mellifera similar to GDP dissociation inhibitor CG4422-PA (LOC411765), mRNA]	SET: OGS; Dmel Ortholog - C. Elsik Feb_2007: FBgn0004868; Best Dmel 5.1 match: FBgn0004868, blastp escore 0E+00;	1.07353	0.102366	11.2078	3.18689	0.00246098	0.00247258	-1.68634
AM05610	GB12999-RA [PREDICTED: Apis mellifera similar to polypeptide GalNAc transferase 3 CG4445-PA (LOC410938), mRNA]	SET: OGS; Dmel Ortholog - C. Elsik Feb_2007: FBgn0027558; Best Dmel 5.1 match: FBgn0027558, blastp escore 1E-140;	1.07416	0.103204	12.0088	3.75835	0.000442547	0.000928401	-0.133919
AM08809	GB16229-RA [PREDICTED: Apis mellifera similar to Carbonyl reductase [NADPH] 1 (NADPH-dependent carbonyl reductase 1) (LOC551072), mRNA]	SET: OGS; Best Dmel 5.1 match: FBgn0034500, blastp escore 3E-16;	1.07457	0.103762	10.939	3.35561	0.0015051	0.00183392	-1.24417
AM09763	GB17188-RA [PREDICTED: Apis mellifera similar to Peptidoglycan recognition protein LC CG4432-PA, isoform A (LOC408924), mRNA]	SET: OGS; Best Dmel 5.1 match: FBgn0035976, blastp escore 2E-54;	1.07462	0.103824	9.96076	3.43686	0.00118228	0.00159969	-1.02619
AM10336	GB17763-RA [PREDICTED: Apis mellifera similar to tango CG11987-PA (LOC411234), mRNA]	SET: OGS; Dmel Ortholog - C. Elsik Feb_2007: FBgn0015014; Best Dmel 5.1 match: FBgn0015014, blastp escore 0E+00;	1.07496	0.104282	10.736	4.26554	8.686e-05	0.000342448	1.35753
AM05240	GB12624-RA	SET: OGS;	1.07516	0.104547	10.8193	3.91283	0.00027206	0.000704276	0.310304
AM09209	GB30075-RA	SET: OGS; Best Dmel 5.1 match: FBgn0039728, blastp escore 9E-49;	1.07523	0.104639	11.517	3.93022	0.000257423	0.000684465	0.360885
AM05888	GB13281-RA [PREDICTED: Apis mellifera similar to Furin-like protease 1, isoforms 1/1-X/2 precursor (Furin-1) (Kex2-like endoprotease 1) (dKLIP-1) (LOC725466), mRNA]	SET: OGS; Best Dmel 5.1 match: FBgn0053196, blastp escore 6E-04;	1.07527	0.104697	11.6589	3.56317	0.000807698	0.0013068	-0.681109
AM08208	GB15624-RA [PREDICTED: Apis mellifera similar to CG11367-PA, transcript variant 1 (LOC413916), mRNA]	SET: OGS; Dmel Ortholog - C. Elsik Feb_2007: FBgn0037185; Best Dmel 5.1 match: FBgn0037185, blastp escore 3E-68;	1.0753	0.104737	11.1837	3.40517	0.00129946	0.00167562	-1.11159
AM06055	GB13451-RA [PREDICTED: Apis mellifera similar to Ras-related protein Rab-9A (Rab-9) (LOC410969), mRNA]	SET: OGS; Dmel Ortholog - C. Elsik Feb_2007: FBgn0032782; Best Dmel 5.1 match: FBgn0032782, blastp escore 2E-64;	1.07577	0.105371	9.97598	3.85401	0.000327773	0.000766493	0.140037
AM09097	GB16518-RA	SET: OGS; Dmel Ortholog - C. Elsik Feb_2007: FBgn0051320; Best Dmel 5.1 match: FBgn0051320, blastp escore 7E-40;	1.07634	0.106134	11.5976	4.5552	3.30679e-05	0.000193886	2.24725
AM01322	BB170028B10G08.5 Bee Brain Normalized/Subtracted Library, BB17 Apis mellifera cDNA clone BB170028B10G08 5', mRNA sequence	SET: UI_EST BI505459;	1.07702	0.107041	13.9937	3.19259	0.00242101	0.00245729	-1.67165
AM03470	GB10845-RA [PREDICTED: Apis mellifera similar to PRL-1 CG4993-PB, isoform B (LOC409669), mRNA]	SET: OGS; Dmel Ortholog - C. Elsik Feb_2007: FBgn0024734; Best Dmel 5.1 match: FBgn0024734, blastp escore 2E-71;	1.07736	0.107505	11.7307	3.18339	0.00248586	0.00249313	-1.69535
AM03509	GB10884-RA [PREDICTED: Apis mellifera similar to zinc finger protein 484 isoform b (LOC411780), partial mRNA]	SET: OGS; Best Dmel 5.1 match: FBgn0020309, blastp escore 2E-62;	1.07854	0.109074	9.92567	3.64761	0.000623758	0.00113201	-0.44639
AM05014	GB12396-RA [PREDICTED: Apis mellifera similar to peptidase D (LOC551552), partial mRNA]	SET: OGS; Dmel Ortholog - C. Elsik Feb_2007: FBgn0000455; Best Dmel 5.1 match: FBgn0000455, blastp escore 3E-28;	1.07946	0.110316	11.5385	3.57024	0.000790505	0.00129116	-0.661586
AM03898	GB11275-RA [PREDICTED: Apis mellifera similar to CG3038-PA, isoform A (LOC725341), partial mRNA]	SET: OGS; Dmel Ortholog - C. Elsik Feb_2007: FBgn0040373; Best Dmel 5.1 match: FBgn0040373, blastp escore 2E-43;	1.08034	0.111492	11.3013	3.88106	0.000300904	0.000739857	0.218183
AM10471	GB17900-RA [PREDICTED: Apis mellifera similar to fucosidase, alpha-L- 2, plasma (LOC412394), mRNA]	SET: OGS; Dmel Ortholog - C. Elsik Feb_2007: FBgn0036169; Best Dmel 5.1 match: FBgn0036169, blastp escore 3E-146;	1.08067	0.111924	11.2966	4.27645	8.37941e-05	0.00033227	1.39058
AM11469	GB18912-RA [PREDICTED: Apis mellifera similar to 26-29kD-proteinase CG8947-PA (LOC726059), mRNA]	SET: OGS; Also matches: XR_014983.1; Dmel Ortholog - C. Elsik Feb_2007: FBgn0028967; Best Dmel 5.1 match: FBgn0028967, blastp escore 4E-143;	1.08149	0.113023	11.8979	3.18961	0.00244186	0.00246703	-1.67934
AM11863	GB19310-RA [PREDICTED: Apis mellifera similar to dpr4 CG33512-PA (LOC725619), partial mRNA]	SET: OGS; Dmel Ortholog - C. Elsik Feb_2007: FBgn0034286; Best Dmel 5.1 match: FBgn0034286, blastp escore 1E-79;	1.08167	0.113254	10.728	3.24794	0.00206306	0.00221006	-1.52804
AM05442	GB12827-RA [PREDICTED: Apis mellifera similar to Probable 26S proteasome non-ATPase regulatory subunit 3 (26S proteasome subunit S3) (Diphenol oxidase A2 component) (DOX-A2) (LOC551550), mRNA]	SET: OGS; Dmel Ortholog - C. Elsik Feb_2007: FBgn0000486; Best Dmel 5.1 match: FBgn0000486, blastp escore 0E+00;	1.08235	0.114166	10.1038	3.64188	0.000634857	0.00114911	-0.462424
AM02885	GB10258-RA [PREDICTED: Apis mellifera similar to epsilon subunit of coatomer protein complex isoform a (LOC409837), mRNA]	SET: OGS; Dmel Ortholog - C. Elsik Feb_2007: FBgn0027496; Best Dmel 5.1 match: FBgn0027496, blastp escore 2E-51;	1.08256	0.114443	10.8732	3.22402	0.00221113	0.00232287	-1.59029
AM12477	GB19930-RA	SET: OGS; Dmel Ortholog - C. Elsik Feb_2007: FBgn0030512; Best Dmel 5.1 match: FBgn0030512, blastp escore 0E+00;	1.08261	0.11451	13.8352	4.0823	0.000157989	0.00049945	0.808074
AM10228	GB17654-RA [PREDICTED: Apis mellifera similar to Enteropeptidase precursor (Enterokinase) (LOC412101), partial mRNA]	SET: OGS; Best Dmel 5.1 match: FBgn0002926, blastp escore 1E-37;	1.08324	0.115359	10.7872	3.26706	0.00195147	0.00217677	-1.47806
AM12032	GB19480-RA	SET: OGS; Dmel Ortholog - C. Elsik Feb_2007: FBgn0027279; Best Dmel 5.1 match: FBgn0027279, blastp escore 0E+00;	1.08373	0.11601	12.568	5.3123	2.41684e-06	3.99487e-05	4.66783
AM09158	GB16579-RA [PREDICTED: Apis mellifera similar to CG12262-PA (LOC408567), mRNA]	SET: OGS; Dmel Ortholog - C. Elsik Feb_2007: FBgn0035811; Best Dmel 5.1 match: FBgn0035811, blastp escore 3E-164;	1.08482	0.11746	10.5157	3.70649	0.000520037	0.00101637	-0.280919
AM07407	GB14812-RA [PREDICTED: Apis mellifera similar to CG7966-PA (LOC726293), partial mRNA]	SET: OGS; Best Dmel 5.1 match: FBgn0038115, blastp escore 5E-10;	1.08499	0.117685	10.8067	3.48841	0.00101283	0.00148779	-0.886227
AM05001	GB12383-RA [PREDICTED: Apis mellifera similar to Succinyl-CoA:3-ketoacid-coenzyme A transferase 1, mitochondrial precursor (Somatic-type succinyl CoA:3-oxoacid CoA-transferase) (Scot-S) (LOC409157), mRNA]	SET: OGS; Dmel Ortholog - C. Elsik Feb_2007: FBgn0035298; Best Dmel 5.1 match: FBgn0035298, blastp escore 8E-178;	1.08529	0.11808	12.1891	3.96435	0.000230869	0.000638612	0.460508
AM09931	GB17358-RA [PREDICTED: Apis mellifera similar to T04C12.5 (LOC725228), partial mRNA]	SET: OGS; Also matches: GB12453-RA,XM_625012.1; Best Dmel 5.1 match: FBgn0000044, blastp escore 7E-68;	1.08542	0.118252	11.4209	3.59601	0.000730719	0.00124385	-0.590197
AM06031	GB13427-RA [PREDICTED: Apis mellifera similar to CG17337-PA, transcript variant 1 (LOC412393), mRNA]	SET: OGS; Dmel Ortholog - C. Elsik Feb_2007: FBgn0033035; Best Dmel 5.1 match: FBgn0033035, blastp escore 0E+00;	1.08555	0.118423	11.6549	3.6867	0.000552896	0.00105376	-0.336692
AM01426	BB170024A20E08.5 Bee Brain Normalized/Subtracted Library, BB17 Apis mellifera cDNA clone BB170024A20E08 5', mRNA sequence	SET: UI_EST BI506476;	1.08587	0.11885	11.2418	4.28629	8.11169e-05	0.000325503	1.42045
AM05127	GB12510-RA [PREDICTED: Apis mellifera similar to CG4769-PA (LOC413605), mRNA]	SET: OGS; Dmel Ortholog - C. Elsik Feb_2007: FBgn0035600; Best Dmel 5.1 match: FBgn0035600, blastp escore 6E-110;	1.08616	0.119241	12.3196	3.89072	0.000291832	0.000736017	0.246164
AM10417	GB17846-RA [PREDICTED: Apis mellifera similar to CG9044-PA (LOC551422), mRNA]	SET: OGS; Best Dmel 5.1 match: FBgn0031752, blastp escore 5E-15;	1.08667	0.11992	10.8951	3.98021	0.00021945	0.000619517	0.506946
AM06880	GB14280-RA [PREDICTED: Apis mellifera similar to Nhe1 CG12178-PA (LOC414012), mRNA]	SET: OGS; Dmel Ortholog - C. Elsik Feb_2007: FBgn0026787; Best Dmel 5.1 match: FBgn0026787, blastp escore 0E+00;	1.08687	0.120179	12.3713	3.63725	0.000643964	0.00115947	-0.475373
AM10309	GB17736-RA [PREDICTED: Apis mellifera similar to Protein disulfide-isomerase precursor (PDI) (LOC726142), partial mRNA]	SET: OGS; Dmel Ortholog - C. Elsik Feb_2007: FBgn0014002; Best Dmel 5.1 match: FBgn0014002, blastp escore 1E-75;	1.0875	0.121021	12.038	3.65058	0.000618093	0.0011307	-0.438094
AM09886	GB17311-RA [PREDICTED: Apis mellifera similar to CG8444-PA (LOC552228), mRNA]	SET: OGS; Dmel Ortholog - C. Elsik Feb_2007: FBgn0037671; Best Dmel 5.1 match: FBgn0037671, blastp escore 2E-43;	1.08772	0.121312	12.2606	3.57314	0.000783554	0.00128593	-0.653571
AM01565	BB170020B10E06.5 Bee Brain Normalized/Subtracted Library, BB17 Apis mellifera cDNA clone BB170020B10E06 5', mRNA sequence	SET: UI_EST BI507975;	1.08772	0.121313	12.0459	3.27732	0.00189393	0.0021466	-1.45114
AM06824	GB14225-RA	SET: OGS; Dmel Ortholog - C. Elsik Feb_2007: FBgn0035281; Best Dmel 5.1 match: FBgn0035281, blastp escore 2E-33;	1.08813	0.121846	11.4073	3.99312	0.000210559	0.000601846	0.544819
AM12352	GB19805-RA [PREDICTED: Apis mellifera hypothetical LOC412416 (LOC412416), mRNA]	SET: OGS; Dmel Ortholog - C. Elsik Feb_2007: FBgn0016762; Best Dmel 5.1 match: FBgn0016762, blastp escore 2E-35;	1.08825	0.122016	11.4362	3.23051	0.00216997	0.00229015	-1.57342
AM09078	GB16499-RB [PREDICTED: Apis mellifera similar to CG4743-PA (LOC409508), mRNA]	SET: OGS; Best Dmel 5.1 match: FBgn0039357, blastp escore 2E-60;	1.08882	0.122767	9.8203	3.80366	0.000384052	0.000844422	-0.00462352
AM09043	GB16464-RA [PREDICTED: Apis mellifera similar to mitochondrial malate dehydrogenase precursor, transcript variant 1 (LOC408950), mRNA]	SET: OGS; Dmel Ortholog - C. Elsik Feb_2007: FBgn0038587; Best Dmel 5.1 match: FBgn0038587, blastp escore 6E-117;	1.08895	0.122934	11.9719	3.44628	0.00114943	0.0015645	-1.00071
AM09374	GB16797-RA [PREDICTED: Apis mellifera hypothetical protein LOC725030 (LOC725030), partial mRNA]	SET: OGS;	1.09	0.124327	12.6562	3.47682	0.00104879	0.00151547	-0.917816
AM04180	GB11560-RA [PREDICTED: Apis mellifera similar to Growth hormone-inducible transmembrane protein (Dermal papilla-derived protein 2) (Transmembrane BAX inhibitor motif-containing protein 5), transcript variant 2 (LOC409189), mRNA]	SET: OGS; Also matches: XM_392713.3; Dmel Ortholog - C. Elsik Feb_2007: FBgn0037506; Best Dmel 5.1 match: FBgn0037506, blastp escore 1E-90;	1.09039	0.124839	12.7001	3.26001	0.00199193	0.00219336	-1.4965
AM11512	GB18956-RA [PREDICTED: Apis mellifera similar to spinster CG8428-PD, isoform D, transcript variant 1 (LOC413089), mRNA]	SET: OGS; Dmel Ortholog - C. Elsik Feb_2007: FBgn0004571; Best Dmel 5.1 match: FBgn0004571, blastp escore 2E-159;	1.09106	0.125727	10.9707	3.31584	0.00169204	0.00198417	-1.34968
AM09829	GB17254-RA [PREDICTED: Apis mellifera neuronal nicotinic acetylcholine Apisa7-2 subunit, transcript variant 1 (Apisa7-2), mRNA]	SET: OGS; Also matches: GB17254-RB; Best Dmel 5.1 match: FBgn0032151, blastp escore 1E-91;	1.09168	0.126551	12.8313	3.21836	0.00224764	0.00233991	-1.60499
AM03863	GB11240-RA [PREDICTED: Apis mellifera similar to CG5508-PA, isoform A (LOC411724), mRNA]	SET: OGS; Dmel Ortholog - C. Elsik Feb_2007: FBgn0027579; Best Dmel 5.1 match: FBgn0027579, blastp escore 2E-138;	1.09231	0.127389	10.2906	3.26817	0.00194513	0.00217529	-1.47513
AM09927	GB17353-RA [PREDICTED: Apis mellifera similar to CG7433-PA, isoform A, transcript variant 1 (LOC408955), mRNA]	SET: OGS; Dmel Ortholog - C. Elsik Feb_2007: FBgn0036927; Best Dmel 5.1 match: FBgn0036927, blastp escore 1E-172;	1.09331	0.128706	12.1802	3.86167	0.000319932	0.000759368	0.162157
AM04138	GB30227-RA_2 [PREDICTED: Apis mellifera similar to Catalase (LOC551567), partial mRNA]	Best Dmel 5.1 match: FBgn0000261, blastp escore 4E-99;	1.09348	0.128923	10.3058	3.19295	0.00241847	0.00245729	-1.67071
AM03374	GB10749-RA [PREDICTED: Apis mellifera similar to CG3556-PA, transcript variant 2 (LOC551780), mRNA]	SET: OGS; Dmel Ortholog - C. Elsik Feb_2007: FBgn0029708; Best Dmel 5.1 match: FBgn0029708, blastp escore 2E-116;	1.09433	0.130054	10.0106	3.81928	0.000365659	0.000821341	0.0401651
AM01111	BB170031B10E05.5 Bee Brain Normalized/Subtracted Library, BB17 Apis mellifera cDNA clone BB170031B10E05 5', mRNA sequence	SET: UI_EST BI503458;	1.09447	0.13023	12.0708	3.78474	0.000407508	0.000880805	-0.0587047
AM05855	GB13247-RA	SET: OGS;	1.09468	0.13051	10.141	3.82936	0.000354254	0.000799402	0.0690909
AM10532	GB17959-RA	SET: OGS; Dmel Ortholog - C. Elsik Feb_2007: FBgn0028510; Best Dmel 5.1 match: FBgn0028510, blastp escore 5E-36;	1.09538	0.131427	12.1227	4.11044	0.000144221	0.000473095	0.891724
AM10820	GB18255-RA [PREDICTED: Apis mellifera similar to CG2446-PC, isoform C (LOC410487), mRNA]	SET: OGS; Dmel Ortholog - C. Elsik Feb_2007: FBgn0030328; Best Dmel 5.1 match: FBgn0030328, blastp escore 2E-100;	1.09624	0.132559	9.56058	3.40114	0.00131512	0.00168946	-1.12241
AM07947	GB15359-RA [PREDICTED: Apis mellifera similar to alpha isoform of regulatory subunit A, protein phosphatase 2 (LOC726088), mRNA]	SET: OGS; Best Dmel 5.1 match: FBgn0005776, blastp escore 0E+00;	1.09648	0.132884	11.8991	3.98752	0.000214368	0.000608692	0.528398
AM08057	GB15471-RA [PREDICTED: Apis mellifera similar to CG12292-PA (LOC552704), mRNA]	SET: OGS; Dmel Ortholog - C. Elsik Feb_2007: FBgn0032451; Best Dmel 5.1 match: FBgn0032451, blastp escore 1E-116;	1.09689	0.133422	12.6145	3.40648	0.0012944	0.00167223	-1.10806
AM08661	GB16080-RA [PREDICTED: Apis mellifera similar to CG1998-PA, transcript variant 2 (LOC409360), mRNA]	SET: OGS; Also matches: XM_392875.3,XM_623093.2; Dmel Ortholog - C. Elsik Feb_2007: FBgn0030485; Best Dmel 5.1 match: FBgn0030485, blastp escore 3E-137;	1.09695	0.133497	13.027	3.90586	0.000278146	0.000711128	0.290074
AM10067	GB17496-RA [PREDICTED: Apis mellifera hypothetical LOC552003 (LOC552003), mRNA]	SET: OGS;	1.09704	0.133614	11.6638	3.76197	0.000437578	0.000922048	-0.123626
AM07658	GB15067-RA [PREDICTED: Apis mellifera similar to CG2118-PA, isoform A (LOC413233), partial mRNA]	SET: OGS; Best Dmel 5.1 match: FBgn0039877, blastp escore 6E-94;	1.09732	0.133986	10.2482	3.52976	0.000918475	0.00140016	-0.782644
AM04706	GB12089-RA [PREDICTED: Apis mellifera hypothetical LOC552033 (LOC552033), mRNA]	SET: OGS; Dmel Ortholog - C. Elsik Feb_2007: FBgn0034753; Best Dmel 5.1 match: FBgn0034753, blastp escore 9E-57;	1.09889	0.136052	10.6666	3.68704	0.000552322	0.00105376	-0.335746
AM11780	GB19226-RA [PREDICTED: Apis mellifera similar to CG3800-PA (LOC725076), mRNA]	SET: OGS; Dmel Ortholog - C. Elsik Feb_2007: FBgn0034802; Best Dmel 5.1 match: FBgn0034802, blastp escore 2E-53;	1.09919	0.136435	10.5827	3.61034	0.000699384	0.00121771	-0.550391
AM11270	GB18709-RA [PREDICTED: Apis mellifera similar to CG15449-PA (LOC724580), mRNA]	SET: OGS; Dmel Ortholog - C. Elsik Feb_2007: FBgn0031146; Best Dmel 5.1 match: FBgn0031146, blastp escore 4E-23;	1.09965	0.137039	12.8574	4.76562	1.61745e-05	0.000129403	2.90775
AM06196	GB13596-RA [PREDICTED: Apis mellifera similar to ATP synthase- CG11154-PA, isoform A (LOC551766), mRNA]	SET: OGS; Dmel Ortholog - C. Elsik Feb_2007: FBgn0010217; Best Dmel 5.1 match: FBgn0010217, blastp escore 0E+00;	1.09997	0.137463	12.525	3.81141	0.000374818	0.000837542	0.0175843
AM01635	GB19754-RA [PREDICTED: Apis mellifera similar to Juvenile hormone-inducible protein 26 CG3767-PA (LOC726672), mRNA]	SET: UI_EST BI508711; Best Dmel 5.1 match: FBgn0028424, blastp escore 1E-19;	1.10022	0.137787	11.4769	4.02885	0.000187726	0.000555087	0.649968
AM12564	GB20017-RA [PREDICTED: Apis mellifera similar to TER94 CG2331-PA, isoform A, transcript variant 1 (LOC409377), mRNA]	SET: OGS; Dmel Ortholog - C. Elsik Feb_2007: FBgn0024923; Best Dmel 5.1 match: FBgn0024923, blastp escore 0E+00;	1.10109	0.138937	11.1904	4.33407	6.92635e-05	0.000296967	1.56582
AM06240	GB13642-RA [PREDICTED: Apis mellifera similar to Protein-glutamine gamma-glutamyltransferase K (Transglutaminase K) (TGase K) (TGK) (TG(K)) (Transglutaminase-1) (Epidermal TGase) (LOC727340), partial mRNA]	SET: OGS; Also matches: GB10917-RA,XM_392939.3; Best Dmel 5.1 match: FBgn0031975, blastp escore 8E-53;	1.10243	0.140686	12.552	3.6589	0.000602446	0.00111096	-0.414777
AM08551	GB15970-RA	SET: OGS; Best Dmel 5.1 match: FBgn0038337, blastp escore 9E-53;	1.104	0.142739	11.9943	3.95978	0.000234258	0.000640243	0.447167
AM11974	GB19422-RA [PREDICTED: Apis mellifera similar to lethal (1) G0156 CG12233-PA, isoform A (LOC409292), mRNA]	SET: OGS; Dmel Ortholog - C. Elsik Feb_2007: FBgn0027291; Best Dmel 5.1 match: FBgn0027291, blastp escore 4E-168;	1.10408	0.14285	10.5784	3.57332	0.00078311	0.00128593	-0.653057
AM10473	GB17902-RA [PREDICTED: Apis mellifera similar to moira CG18740-PA (LOC409501), mRNA]	SET: OGS; Dmel Ortholog - C. Elsik Feb_2007: FBgn0002783; Best Dmel 5.1 match: FBgn0002783, blastp escore 0E+00;	1.10414	0.142925	13.5436	3.4926	0.00100014	0.00147547	-0.874812
AM09294	GB16715-RA [PREDICTED: Apis mellifera similar to solute carrier family 25 (carnitine/acylcarnitine translocase), member 20 (LOC552361), mRNA]	SET: OGS; Dmel Ortholog - C. Elsik Feb_2007: FBgn0019830; Best Dmel 5.1 match: FBgn0019830, blastp escore 1E-101;	1.10711	0.146796	12.8345	4.32225	7.2029e-05	0.000302951	1.52978
AM09650	GB17074-RA [PREDICTED: Apis mellifera similar to CG3016-PA (LOC409403), mRNA]	SET: OGS; Dmel Ortholog - C. Elsik Feb_2007: FBgn0029819; Best Dmel 5.1 match: FBgn0029819, blastp escore 2E-43;	1.1072	0.146915	13.0923	3.42171	0.00123697	0.00162802	-1.06706
AM10939	GB18375-RA [PREDICTED: Apis mellifera similar to polyamine N-acetyltransferase (LOC724647), mRNA]	SET: OGS; Best Dmel 5.1 match: FBgn0028992, blastp escore 4E-15;	1.1076	0.147436	11.9122	3.53679	0.000875093	0.00136901	-0.753793
AM11925	GB19372-RA [PREDICTED: Apis mellifera GABA neurotransmitter transporter-1A, transcript variant 1 (Gat-a), mRNA]	SET: OGS; Dmel Ortholog - C. Elsik Feb_2007: FBgn0039915; Best Dmel 5.1 match: FBgn0039915, blastp escore 0E+00;	1.10854	0.148658	13.3894	3.4571	0.00111275	0.00154211	-0.971378
AM10307	GB17734-RA [PREDICTED: Apis mellifera similar to alternative testis transcripts open reading frame A CG4241-PA, isoform A, transcript variant 1 (LOC413551), mRNA]	SET: OGS; Dmel Ortholog - C. Elsik Feb_2007: FBgn0067783; Best Dmel 5.1 match: FBgn0067783, blastp escore 8E-90;	1.1087	0.148866	10.1283	3.51418	0.000937068	0.00141905	-0.815812
AM11563	GB19007-RA [PREDICTED: Apis mellifera similar to receptor tyrosine kinase (LOC412667), mRNA]	SET: OGS; Dmel Ortholog - C. Elsik Feb_2007: FBgn0011829; Best Dmel 5.1 match: FBgn0011829, blastp escore 5E-120;	1.1096	0.150038	13.6159	3.25612	0.00201459	0.00220653	-1.50667
AM04627	GB12010-RA	SET: OGS; Dmel Ortholog - C. Elsik Feb_2007: FBgn0029756; Best Dmel 5.1 match: FBgn0029756, blastp escore 6E-141;	1.11022	0.150844	13.8585	3.4967	0.000987852	0.00146681	-0.86362
AM05128	GB12511-RA [PREDICTED: Apis mellifera similar to krotzkopf verkehrt CG2666-PA, isoform A (LOC411645), partial mRNA]	SET: OGS; Best Dmel 5.1 match: FBgn0001311, blastp escore 2E-122;	1.11062	0.151363	10.7085	3.86399	0.000317595	0.000759368	0.168854
AM03173	GB10546-RA [PREDICTED: Apis mellifera similar to GPI7 protein (LOC725149), mRNA]	SET: OGS; Dmel Ortholog - C. Elsik Feb_2007: FBgn0033187; Best Dmel 5.1 match: FBgn0033187, blastp escore 2E-46;	1.11145	0.152445	12.9057	3.26347	0.00197197	0.00218589	-1.48745
AM08916	GB16336-RA [PREDICTED: Apis mellifera similar to CG2316-PA, isoform A (LOC411685), mRNA]	SET: OGS; Dmel Ortholog - C. Elsik Feb_2007: FBgn0039890; Best Dmel 5.1 match: FBgn0039890, blastp escore 0E+00;	1.11251	0.153825	10.146	3.34325	0.001561	0.00187211	-1.27705
AM11527	GB18971-RA [PREDICTED: Apis mellifera similar to lethal (1) G0232 CG32697-PA, isoform A, transcript variant 1 (LOC411227), mRNA]	SET: OGS; Dmel Ortholog - C. Elsik Feb_2007: FBgn0028341; Best Dmel 5.1 match: FBgn0028341, blastp escore 0E+00;	1.11252	0.153825	9.31562	3.96854	0.000227795	0.000632662	0.472776
AM12172	GB30513-RA [PREDICTED: Apis mellifera similar to no receptor potential A CG3620-PA, isoform A (LOC724471), partial mRNA]	SET: OGS; Dmel Ortholog - C. Elsik Feb_2007: FBgn0004625; Best Dmel 5.1 match: FBgn0004625, blastp escore 0E+00;	1.11377	0.155455	9.91619	3.88956	0.000292913	0.000736038	0.242783
AM11266	GB18705-RA [PREDICTED: Apis mellifera similar to Henna CG7399-PB, isoform B, transcript variant 2 (LOC408622), mRNA]	SET: OGS;	1.1138	0.155484	11.2721	3.57648	0.000775613	0.0012852	-0.644327
AM03263	GB10637-RA [PREDICTED: Apis mellifera similar to Mannose-P-dolichol utilization defect 1 protein homolog (LOC410429), mRNA]	SET: OGS; Dmel Ortholog - C. Elsik Feb_2007: FBgn0031662; Best Dmel 5.1 match: FBgn0031662, blastp escore 2E-71;	1.11441	0.156281	11.6129	3.52352	0.000910979	0.00139478	-0.790224
AM06612	GB14012-RA [PREDICTED: Apis mellifera similar to CG9090-PA, transcript variant 1 (LOC413517), mRNA]	SET: OGS; Also matches: GB14012-RB; Dmel Ortholog - C. Elsik Feb_2007: FBgn0034497; Best Dmel 5.1 match: FBgn0034497, blastp escore 6E-155;	1.11442	0.156293	13.239	5.21932	3.35195e-06	4.99878e-05	4.36468
AM10160	GB17589-RA	SET: OGS;	1.11453	0.156433	11.2111	3.67206	0.000578489	0.00108427	-0.377865
AM03996	GB11373-RA [PREDICTED: Apis mellifera similar to Ras-related protein Rac1, transcript variant 1 (LOC551554), mRNA]	SET: OGS; Dmel Ortholog - C. Elsik Feb_2007: FBgn0010333; Best Dmel 5.1 match: FBgn0010333, blastp escore 2E-104;	1.11493	0.156957	10.7213	4.03245	0.000185563	0.000554938	0.660588
AM11603	GB19048-RA [PREDICTED: Apis mellifera similar to CG16935-PA (LOC411662), mRNA]	SET: OGS; Dmel Ortholog - C. Elsik Feb_2007: FBgn0033883; Best Dmel 5.1 match: FBgn0033883, blastp escore 5E-106;	1.11589	0.158192	10.675	4.379	5.96667e-05	0.000271068	1.70314
AM10411	GB17840-RA [PREDICTED: Apis mellifera similar to CG8397-PA (LOC408621), mRNA]	SET: OGS; Dmel Ortholog - C. Elsik Feb_2007: FBgn0034066; Best Dmel 5.1 match: FBgn0034066, blastp escore 2E-57;	1.11665	0.159179	12.4075	3.2178	0.00225123	0.00233991	-1.60642
AM11835	GB19281-RA [PREDICTED: Apis mellifera similar to Scm-like with four mbt domains 1 (LOC724524), mRNA]	SET: OGS; Best Dmel 5.1 match: FBgn0032475, blastp escore 1E-24;	1.11716	0.159834	10.7749	3.24088	0.00210573	0.00223959	-1.54643
AM08726	GB16147-RA [PREDICTED: Apis mellifera similar to CG1102-PA (LOC726286), mRNA]	SET: OGS; Best Dmel 5.1 match: FBgn0027930, blastp escore 2E-64;	1.11735	0.160077	9.90047	3.52282	0.000912911	0.00139478	-0.792144
AM07289	GB14692-RA	SET: OGS; Best Dmel 5.1 match: FBgn0038244, blastp escore 2E-53;	1.12129	0.165161	10.1328	3.88137	0.000300606	0.000739857	0.219087
AM11940	GB19387-RA [PREDICTED: Apis mellifera similar to Hexokinase A CG3001-PA, isoform A (LOC551005), mRNA]	SET: OGS; Dmel Ortholog - C. Elsik Feb_2007: FBgn0001186; Best Dmel 5.1 match: FBgn0001186, blastp escore 2E-161;	1.1213	0.165173	11.2221	4.24528	9.28472e-05	0.000355828	1.29624
AM12326	GB19779-RA [PREDICTED: Apis mellifera similar to CG32158-PC, isoform C (LOC726533), mRNA]	SET: OGS; Dmel Ortholog - C. Elsik Feb_2007: FBgn0052158; Best Dmel 5.1 match: FBgn0052158, blastp escore 1E-78;	1.12216	0.166277	11.0531	3.52413	0.000909281	0.00139478	-0.788533
AM00082	NW_001253177.1 SET: miRNA ame-mir-2-2; Apis mellifera linkage group 1 genomic contig, reference assembly (based on Amel_4.0 Group1.1)	SET: miRNA ame-mir-2-2;	1.12266	0.166923	11.8109	3.24806	0.00206232	0.00221006	-1.52771
AM03843	GB11220-RA [PREDICTED: Apis mellifera similar to CG2791-PA (LOC552381), mRNA]	SET: OGS; Best Dmel 5.1 match: FBgn0037533, blastp escore 4E-59;	1.12272	0.166997	11.647	3.48121	0.00103503	0.00150723	-0.905864
AM05667	GB13058-RA [PREDICTED: Apis mellifera similar to dihydroxyacetone kinase 2 (LOC413697), mRNA]	SET: OGS;	1.12279	0.167083	9.47793	4.21103	0.000103891	0.000387837	1.19293
AM09490	GB18376-RA [PREDICTED: Apis mellifera similar to Apolipoprotein D precursor (Apo-D) (ApoD) (LOC550937), mRNA]	SET: OGS; Also matches: GB16913-RA,XM_392799.3; Best Dmel 5.1 match: FBgn0053126, blastp escore 9E-09;	1.12315	0.16755	14.0521	3.92309	0.000263328	0.000689478	0.340137
AM06975	GB14377-RA [PREDICTED: Apis mellifera similar to POLO Kinase family member (plk-2) (LOC727321), partial mRNA]	SET: OGS; Best Dmel 5.1 match: FBgn0003124, blastp escore 2E-31;	1.12859	0.174522	10.9699	3.19252	0.00242147	0.00245729	-1.67182
AM11056	GB18494-RA [PREDICTED: Apis mellifera similar to Henna CG7399-PB, isoform B, transcript variant 1 (LOC408622), mRNA]	SET: OGS; Also matches: XM_623297.2; Dmel Ortholog - C. Elsik Feb_2007: FBgn0001208; Best Dmel 5.1 match: FBgn0001208, blastp escore 0E+00;	1.1291	0.175168	10.8103	3.88605	0.00029619	0.000737491	0.232615
AM12428	GB19881-RA [PREDICTED: Apis mellifera similar to Eb1 CG3265-PB, isoform B, transcript variant 2 (LOC411371), mRNA]	SET: OGS; Dmel Ortholog - C. Elsik Feb_2007: FBgn0027066; Best Dmel 5.1 match: FBgn0027066, blastp escore 2E-114;	1.12932	0.175452	11.1993	3.36806	0.00145072	0.00179963	-1.21098
AM11522	GB18966-RA [PREDICTED: Apis mellifera similar to CG5157-PA (LOC724654), mRNA]	SET: OGS; Best Dmel 5.1 match: FBgn0036575, blastp escore 1E-17;	1.12938	0.175529	10.0464	3.5481	0.000845569	0.00134585	-0.722672
AM08852	GB16272-RA [PREDICTED: Apis mellifera similar to CG7145-PA, isoform A (LOC551113), mRNA]	SET: OGS; Dmel Ortholog - C. Elsik Feb_2007: FBgn0037138; Best Dmel 5.1 match: FBgn0037138, blastp escore 0E+00;	1.13094	0.177526	10.1591	3.35027	0.00152901	0.00185318	-1.25839
AM09517	GB16940-RA [PREDICTED: Apis mellifera similar to Repressor splicing factor 1 CG5655-PA (LOC413508), mRNA]	SET: OGS; Best Dmel 5.1 match: FBgn0011305, blastp escore 1E-36;	1.13175	0.178558	11.4275	4.025	0.00019007	0.000557213	0.638599
AM08843	GB16263-RA [PREDICTED: Apis mellifera similar to Amphiphysin CG8604-PA (LOC409851), mRNA]	SET: OGS; Dmel Ortholog - C. Elsik Feb_2007: FBgn0027356; Best Dmel 5.1 match: FBgn0027356, blastp escore 8E-108;	1.13231	0.179268	11.731	4.06731	0.000165835	0.000517104	0.763626
AM05178	GB12562-RA [PREDICTED: Apis mellifera similar to CG10513-PA, transcript variant 1 (LOC408421), mRNA]	SET: OGS; Also matches: XM_623682.2; Dmel Ortholog - C. Elsik Feb_2007: FBgn0025620; Best Dmel 5.1 match: FBgn0039311, blastp escore 2E-44;	1.13259	0.17962	10.9966	3.45976	0.0011039	0.00153295	-0.96416
AM03320	GB10695-RA [PREDICTED: Apis mellifera similar to Pyruvate kinase CG7070-PB, isoform B (LOC552007), mRNA]	SET: OGS; Dmel Ortholog - C. Elsik Feb_2007: FBgn0003178; Best Dmel 5.1 match: FBgn0003178, blastp escore 0E+00;	1.13284	0.179948	13.0252	5.75365	5.03534e-07	1.86175e-05	6.12239
AM04910	GB12291-RA [PREDICTED: Apis mellifera similar to CG1882-PA, isoform A (LOC552611), mRNA]	SET: OGS; Dmel Ortholog - C. Elsik Feb_2007: FBgn0033226; Best Dmel 5.1 match: FBgn0033226, blastp escore 9E-130;	1.13365	0.180971	11.0657	5.4349	1.56714e-06	3.46793e-05	5.06945
AM06190	GB13590-RA [PREDICTED: Apis mellifera similar to tetratricopeptide repeat domain 21B (LOC412650), mRNA]	SET: OGS; Best Dmel 5.1 match: FBgn0032237, blastp escore 7E-27;	1.13415	0.181606	11.8459	4.32059	7.24256e-05	0.000302951	1.52473
AM09497	GB16920-RA [PREDICTED: Apis mellifera similar to CG4330-PA (LOC409336), mRNA]	SET: OGS; Dmel Ortholog - C. Elsik Feb_2007: FBgn0030452; Best Dmel 5.1 match: FBgn0030452, blastp escore 1E-168;	1.13418	0.181648	11.5307	3.42243	0.00123432	0.00162802	-1.06512
AM02484	BB160021A10H09.5 Bee Brain Normalized Library, BB16 Apis mellifera cDNA clone BB160021A10H09 5', mRNA sequence	SET: UI_EST BI516031;	1.13525	0.183009	11.5615	3.63901	0.000640481	0.00115624	-0.470442
AM04008	GB11385-RA [PREDICTED: Apis mellifera similar to CG3731-PB, isoform B (LOC410022), mRNA]	SET: OGS; Dmel Ortholog - C. Elsik Feb_2007: FBgn0038271; Best Dmel 5.1 match: FBgn0038271, blastp escore 0E+00;	1.13628	0.184316	11.6387	3.78447	0.000407858	0.000880805	-0.0594891
AM06745	GB14145-RA [Apis mellifera anarchy 1 (LOC595137), mRNA]	SET: OGS; Dmel Ortholog - C. Elsik Feb_2007: FBgn0004055; Best Dmel 5.1 match: FBgn0004055, blastp escore 6E-39;	1.13628	0.184319	13.4049	3.42919	0.00120965	0.00161662	-1.04688
AM08677	GB16097-RA [PREDICTED: Apis mellifera similar to olf186-M CG14489-PA (LOC725634), mRNA]	SET: OGS; Dmel Ortholog - C. Elsik Feb_2007: FBgn0015522; Best Dmel 5.1 match: FBgn0015522, blastp escore 3E-21;	1.13709	0.185345	11.6528	3.69066	0.000546158	0.00105355	-0.325532
AM03011	GB10382-RA [PREDICTED: Apis mellifera similar to lethal (1) G0022 CG8231-PA (LOC551295), partial mRNA]	SET: OGS; Dmel Ortholog - C. Elsik Feb_2007: FBgn0027329; Best Dmel 5.1 match: FBgn0027329, blastp escore 2E-107;	1.13826	0.186827	10.0558	3.86882	0.000312791	0.000755544	0.18278
AM11489	GB18932-RA	SET: OGS; Dmel Ortholog - C. Elsik Feb_2007: FBgn0050338; Best Dmel 5.1 match: FBgn0050338, blastp escore 6E-35;	1.13964	0.188584	11.9067	3.75185	0.000451624	0.000935995	-0.152426
AM04834	GB12215-RA [PREDICTED: Apis mellifera similar to DnaJ homolog subfamily A member 1 (Heat shock 40 kDa protein 4) (DnaJ protein homolog 2) (HSJ-2) (HSDJ) (LOC724368), mRNA]	SET: OGS; Dmel Ortholog - C. Elsik Feb_2007: FBgn0038145; Best Dmel 5.1 match: FBgn0038145, blastp escore 3E-83;	1.13987	0.18887	12.3454	4.36659	6.21797e-05	0.000276982	1.66515
AM12470	GB19923-RA [PREDICTED: Apis mellifera similar to Cathepsin L precursor (Cysteine proteinase 1) (LOC552756), mRNA]	SET: OGS; Dmel Ortholog - C. Elsik Feb_2007: FBgn0013770; Best Dmel 5.1 match: FBgn0013770, blastp escore 5E-138;	1.14006	0.18911	12.8072	4.91007	9.84238e-06	9.24914e-05	3.36717
AM03281	GB10654-RA	SET: OGS; Best Dmel 5.1 match: FBgn0010349, blastp escore 0E+00;	1.14017	0.189249	12.2914	3.46505	0.00108653	0.00153295	-0.949806
AM09147	GB16567-RA [PREDICTED: Apis mellifera similar to TWiK family of potassium channels family member (twk-39) (LOC413106), mRNA]	SET: OGS; Dmel Ortholog - C. Elsik Feb_2007: FBgn0035192; Best Dmel 5.1 match: FBgn0035192, blastp escore 3E-113;	1.14056	0.189747	10.1984	3.58569	0.000754129	0.00127109	-0.618829
AM07031	GB14433-RA [PREDICTED: Apis mellifera similar to syntaxin 7, transcript variant 1 (LOC412816), mRNA]	SET: OGS; Dmel Ortholog - C. Elsik Feb_2007: FBgn0033583; Best Dmel 5.1 match: FBgn0033583, blastp escore 1E-52;	1.14079	0.190028	10.3491	4.11928	0.000140139	0.000469754	0.918069
AM11849	GB19296-RA [PREDICTED: Apis mellifera similar to Rab-protein 2 CG3269-PA (LOC409126), mRNA]	SET: OGS; Dmel Ortholog - C. Elsik Feb_2007: FBgn0014009; Best Dmel 5.1 match: FBgn0014009, blastp escore 4E-109;	1.14333	0.193237	11.4806	3.51297	0.000940519	0.00141905	-0.819142
AM06225	GB13626-RA [PREDICTED: Apis mellifera similar to CG6206-PB, isoform B (LOC552249), mRNA]	Dmel Ortholog - C. Elsik Feb_2007: FBgn0027611; Best Dmel 5.1 match: FBgn0027611, blastp escore 0E+00;	1.14377	0.193799	11.37	3.77494	0.000420204	0.000892445	-0.0866848
AM11981	GB19429-RA [PREDICTED: Apis mellifera similar to CG17838-PE, isoform E (LOC408775), mRNA]	SET: OGS; Dmel Ortholog - C. Elsik Feb_2007: FBgn0038826; Best Dmel 5.1 match: FBgn0038826, blastp escore 0E+00;	1.14598	0.196584	11.6308	3.85672	0.000324976	0.000766095	0.147866
AM05341	GB12726-RA [PREDICTED: Apis mellifera similar to Homeobox protein goosecoid (LOC726162), mRNA]	SET: OGS; Dmel Ortholog - C. Elsik Feb_2007: FBgn0010323; Best Dmel 5.1 match: FBgn0010323, blastp escore 3E-42;	1.14656	0.197308	10.7667	4.49778	4.01176e-05	0.000220165	2.06898
AM07539	GB14948-RA	SET: OGS; Dmel Ortholog - C. Elsik Feb_2007: FBgn0011674; Best Dmel 5.1 match: FBgn0011674, blastp escore 3E-24;	1.14727	0.198206	9.50724	3.42215	0.00123533	0.00162802	-1.06587
AM09382	GB16805-RA [PREDICTED: Apis mellifera similar to CG8058-PA, transcript variant 2 (LOC551744), mRNA]	SET: OGS; Dmel Ortholog - C. Elsik Feb_2007: FBgn0033382; Best Dmel 5.1 match: FBgn0033382, blastp escore 5E-125;	1.14761	0.198638	11.5201	3.39734	0.00133004	0.00169725	-1.1326
AM09397	GB16819-RA	SET: OGS; Best Dmel 5.1 match: FBgn0036337, blastp escore 4E-04;	1.1478	0.198872	14.0108	3.65216	0.00061509	0.00112821	-0.433666
AM12008	GB19457-RA	SET: OGS; Dmel Ortholog - C. Elsik Feb_2007: FBgn0000575; Best Dmel 5.1 match: FBgn0000575, blastp escore 5E-12;	1.14785	0.198931	10.5003	3.75418	0.000448349	0.000934856	-0.145792
AM02281	BB160015B10D03.5 Bee Brain Normalized Library, BB16 Apis mellifera cDNA clone BB160015B10D03 5', mRNA sequence	SET: UI_EST BI514536;	1.14785	0.198938	10.5867	3.25028	0.00204904	0.00221006	-1.52191
AM07768	GB30316-RA [PREDICTED: Apis mellifera hypothetical LOC409187 (LOC409187), mRNA]	SET: OGS; Dmel Ortholog - C. Elsik Feb_2007: FBgn0039801; Best Dmel 5.1 match: FBgn0039800, blastp escore 5E-21;	1.149	0.200384	12.4498	3.77518	0.000419882	0.000892445	-0.0859863
AM09094	GB16515-RA [PREDICTED: Apis mellifera similar to Bloom syndrome protein homolog (Dmblm) (Mutagen-sensitive protein 309) (RecQ helicase homolog) (LOC412756), partial mRNA]	SET: OGS; Best Dmel 5.1 match: FBgn0002906, blastp escore 0E+00;	1.14903	0.200418	10.3253	3.5787	0.000770372	0.00128121	-0.638172
AM12731R	AM12731R Unknown [Pathogen set, PlDNAj]	SET: Pathogen;	1.15006	0.20171	12.1629	3.80995	0.000376546	0.00083867	0.0133881
AM10936	GB18372-RA [PREDICTED: Apis mellifera similar to CG9485-PA, isoform A (LOC411488), mRNA]	SET: OGS; Best Dmel 5.1 match: FBgn0034618, blastp escore 0E+00;	1.15099	0.202877	10.7904	3.7108	0.000513127	0.00101151	-0.268739
AM09195	GB16617-RA [PREDICTED: Apis mellifera similar to CG32082-PA (LOC410480), mRNA]	SET: OGS; Dmel Ortholog - C. Elsik Feb_2007: FBgn0052082; Best Dmel 5.1 match: FBgn0052082, blastp escore 3E-85;	1.15287	0.205227	8.90049	3.60123	0.000719157	0.00123335	-0.575714
AM06576	GB13978-RA	SET: OGS;	1.15333	0.205805	9.90446	4.40384	5.49323e-05	0.000261691	1.77929
AM10460	GB17889-RA [PREDICTED: Apis mellifera similar to Connector of kinase to AP-1 CG7392-PA, isoform A, transcript variant 2 (LOC550685), mRNA]	SET: OGS; Dmel Ortholog - C. Elsik Feb_2007: FBgn0044323; Best Dmel 5.1 match: FBgn0044323, blastp escore 0E+00;	1.15433	0.20706	13.8505	4.57799	3.06185e-05	0.000184801	2.31827
AM03921	GB11298-RA	SET: OGS; Dmel Ortholog - C. Elsik Feb_2007: FBgn0032213; Best Dmel 5.1 match: FBgn0032213, blastp escore 3E-115;	1.15488	0.207745	10.3257	3.44959	0.00113806	0.00155324	-0.991724
AM04433	GB11814-RA [PREDICTED: Apis mellifera similar to CG31974-PA (LOC725439), mRNA]	SET: OGS; Best Dmel 5.1 match: FBgn0051974, blastp escore 2E-40;	1.1553	0.208267	10.9462	3.71409	0.000507906	0.0010041	-0.259426
AM08571	GB15989-RA [PREDICTED: Apis mellifera similar to downstream of receptor kinase CG6033-PA, isoform A (LOC550857), mRNA]	SET: OGS; Dmel Ortholog - C. Elsik Feb_2007: FBgn0004638; Best Dmel 5.1 match: FBgn0004638, blastp escore 4E-111;	1.15534	0.208312	10.3169	4.62465	2.61457e-05	0.000172368	2.46406
AM04552	GB11935-RA [PREDICTED: Apis mellifera similar to CG3662-PA, isoform A (LOC409366), mRNA]	SET: OGS; Dmel Ortholog - C. Elsik Feb_2007: FBgn0031285; Best Dmel 5.1 match: FBgn0031285, blastp escore 4E-46;	1.15749	0.211004	12.3697	3.53634	0.000876282	0.00136901	-0.755025
AM05471	GB12857-RA [PREDICTED: Apis mellifera similar to CG3009-PA (LOC409277), partial mRNA]	SET: OGS; Dmel Ortholog - C. Elsik Feb_2007: FBgn0029720; Best Dmel 5.1 match: FBgn0029720, blastp escore 1E-63;	1.15812	0.211788	10.9616	3.75644	0.000445199	0.000931118	-0.139366
AM12870R	XM_001122661.1 [PREDICTED: Apis mellifera similar to Glutamate oxaloacetate transaminase 1 CG8430-PA, isoform A (LOC726943), partial mRNA]	SET: JDE_EST jdeDEF5_039; Best Dmel 5.1 match: FBgn0001124, blastp escore 3E-98;	1.1586	0.212384	11.3591	3.49365	0.000996978	0.00147398	-0.871947
AM09415	GB16837-RA [PREDICTED: Apis mellifera similar to BTB-protein-VII CG11494-PA, isoform A (LOC724810), mRNA]	SET: OGS;	1.15964	0.21368	10.8474	3.39708	0.00133108	0.00169725	-1.1333
AM08160	GB15576-RA [PREDICTED: Apis mellifera hypothetical LOC552468 (LOC552468), partial mRNA]	SET: OGS;	1.16135	0.215808	10.8129	3.53665	0.000875441	0.00136901	-0.754154
AM07621	GB15030-RA [PREDICTED: Apis mellifera similar to -Esterase-7 CG1112-PA, isoform A (LOC726134), mRNA]	SET: OGS; Best Dmel 5.1 match: FBgn0015575, blastp escore 5E-71;	1.16154	0.216035	11.2124	3.45187	0.00113033	0.00154776	-0.985562
AM04491	GB11873-RA [PREDICTED: Apis mellifera similar to CG4670-PA (LOC725287), mRNA]	SET: OGS; Dmel Ortholog - C. Elsik Feb_2007: FBgn0033814; Best Dmel 5.1 match: FBgn0033814, blastp escore 7E-88;	1.16284	0.217659	12.0442	3.48242	0.00103127	0.00150723	-0.902569
AM07739	GB15149-RA [PREDICTED: Apis mellifera similar to CG11265-PA, isoform A (LOC552662), mRNA]	SET: OGS; Dmel Ortholog - C. Elsik Feb_2007: FBgn0030049; Best Dmel 5.1 match: FBgn0030049, blastp escore 7E-136;	1.16344	0.218403	10.7023	3.52417	0.000909178	0.00139478	-0.788431
AM10706	GB30040-RA [PREDICTED: Apis mellifera similar to twins CG6235-PE, isoform E, transcript variant 1 (LOC410604), mRNA]	SET: OGS; Also matches: GB30040-RB; Dmel Ortholog - C. Elsik Feb_2007: FBgn0004889; Best Dmel 5.1 match: FBgn0004889, blastp escore 0E+00;	1.16406	0.219166	10.8271	3.43548	0.00118716	0.00160313	-1.02991
AM12496	GB19949-RA [PREDICTED: Apis mellifera similar to CG8862-PA (LOC551715), mRNA]	SET: OGS; Dmel Ortholog - C. Elsik Feb_2007: FBgn0033690; Best Dmel 5.1 match: FBgn0033690, blastp escore 4E-95;	1.1667	0.222434	12.2289	3.86021	0.000327151	0.000766493	0.145271
AM12218	GB19670-RA [PREDICTED: Apis mellifera similar to CG5840-PA, isoform A (LOC408859), mRNA]	SET: OGS; Dmel Ortholog - C. Elsik Feb_2007: FBgn0038516; Best Dmel 5.1 match: FBgn0038516, blastp escore 3E-76;	1.16834	0.224454	12.2297	4.23123	9.72325e-05	0.000366492	1.25381
AM05202	GB12586-RA [PREDICTED: Apis mellifera similar to Protein disulfide-isomerase precursor (PDI) (LOC551435), partial mRNA]	SET: OGS; Best Dmel 5.1 match: FBgn0014002, blastp escore 4E-83;	1.16913	0.225434	11.0228	3.77981	0.000413844	0.000886863	-0.072778
AM08857	GB16277-RA [PREDICTED: Apis mellifera similar to histidine triad protein 4 (LOC552803), mRNA]	SET: OGS; Dmel Ortholog - C. Elsik Feb_2007: FBgn0054015; Best Dmel 5.1 match: FBgn0054015, blastp escore 2E-18;	1.16964	0.226067	11.4312	3.22057	0.00223331	0.00233544	-1.59925
AM05107	GB12490-RA [PREDICTED: Apis mellifera similar to CG16857-PA (LOC551628), mRNA]	SET: OGS; Dmel Ortholog - C. Elsik Feb_2007: FBgn0028482; Best Dmel 5.1 match: FBgn0028482, blastp escore 0E+00;	1.17192	0.228876	9.89853	3.46893	0.00107395	0.00153033	-0.939271
AM08428	GB15846-RA [PREDICTED: Apis mellifera similar to rapsynoid CG5692-PA (LOC410315), mRNA]	SET: OGS; Dmel Ortholog - C. Elsik Feb_2007: FBgn0040080; Best Dmel 5.1 match: FBgn0040080, blastp escore 0E+00;	1.17219	0.22921	10.2726	3.69439	0.000539891	0.00104623	-0.315027
AM12248	GB19701-RA [PREDICTED: Apis mellifera similar to Hexokinase A CG3001-PA, isoform A (LOC408818), mRNA]	SET: OGS; Best Dmel 5.1 match: FBgn0001186, blastp escore 2E-97;	1.17229	0.229332	10.0054	5.40103	1.76674e-06	3.4728e-05	4.95829
AM11683	GB19129-RA [PREDICTED: Apis mellifera similar to minidiscs CG3297-PA, isoform A (LOC411935), mRNA]	SET: OGS; Dmel Ortholog - C. Elsik Feb_2007: FBgn0002778; Best Dmel 5.1 match: FBgn0002778, blastp escore 0E+00;	1.17239	0.229456	12.0474	4.62346	2.62515e-05	0.000172368	2.46033
AM04794	GB12173-RA [PREDICTED: Apis mellifera similar to Smt3 activating enzyme 2 CG7528-PA (LOC409191), mRNA]	SET: OGS; Dmel Ortholog - C. Elsik Feb_2007: FBgn0029113; Best Dmel 5.1 match: FBgn0029113, blastp escore 0E+00;	1.17671	0.234756	11.0869	3.56025	0.000814892	0.00130922	-0.689153
AM04626	GB12009-RA [PREDICTED: Apis mellifera similar to wengen CG6531-PA (LOC726958), partial mRNA]	SET: OGS; Best Dmel 5.1 match: FBgn0030941, blastp escore 3E-14;	1.18061	0.239535	13.2165	3.34868	0.00153617	0.0018553	-1.2626
AM03408	GB10783-RA [PREDICTED: Apis mellifera similar to CG15628-PA (LOC413002), partial mRNA]	SET: OGS;	1.18153	0.240651	10.5626	3.25852	0.00200059	0.00219873	-1.5004
AM09035	GB16456-RA [PREDICTED: Apis mellifera similar to RNA polymerase III 80 kDa subunit RPC5 (LOC413688), mRNA]	SET: OGS; Dmel Ortholog - C. Elsik Feb_2007: FBgn0028402; Best Dmel 5.1 match: FBgn0028402, blastp escore 2E-77;	1.18352	0.243085	9.21709	3.37516	0.00142055	0.00177828	-1.19202
AM12135	GB19582-RA [PREDICTED: Apis mellifera similar to Serine protease inhibitor 5 CG18525-PA, isoform A (LOC413749), mRNA]	SET: OGS; Dmel Ortholog - C. Elsik Feb_2007: FBgn0028984; Best Dmel 5.1 match: FBgn0028984, blastp escore 3E-67;	1.18574	0.245792	10.9826	4.17246	0.00011786	0.000425543	1.07703
AM11640	GB19085-RA [PREDICTED: Apis mellifera similar to CG9009-PA (LOC726040), mRNA]	SET: OGS; Dmel Ortholog - C. Elsik Feb_2007: FBgn0027601; Best Dmel 5.1 match: FBgn0027601, blastp escore 2E-103;	1.18834	0.248948	10.2661	5.08349	5.39132e-06	6.37663e-05	3.92439
AM05565	GB12952-RA [PREDICTED: Apis mellifera similar to CG15312-PA, isoform A, transcript variant 1 (LOC413314), mRNA]	SET: OGS; Dmel Ortholog - C. Elsik Feb_2007: FBgn0030174; Best Dmel 5.1 match: FBgn0030174, blastp escore 6E-20;	1.18835	0.248963	10.7173	3.91435	0.000270746	0.000703531	0.31473
AM10402	GB17831-RA [PREDICTED: Apis mellifera similar to Probable cytochrome P450 6a14 (CYPVIA14), transcript variant 1 (LOC551028), mRNA]	SET: OGS; Also matches: XM_623458.2; Dmel Ortholog - C. Elsik Feb_2007: FBgn0000473; Best Dmel 5.1 match: FBgn0000473, blastp escore 9E-107;	1.18894	0.249671	11.9647	3.24262	0.00209512	0.00223871	-1.54189
AM06829	GB14230-RA [PREDICTED: Apis mellifera similar to Dynein heavy chain at 16F CG7092-PA (LOC411602), mRNA]	Best Dmel 5.1 match: FBgn0013809, blastp escore 0E+00;	1.19015	0.251145	10.561	3.62591	0.000676517	0.00119611	-0.516788
AM08273	GB15690-RA [PREDICTED: Apis mellifera similar to CG6196-PA (LOC725904), mRNA]	SET: OGS; Dmel Ortholog - C. Elsik Feb_2007: FBgn0038323; Best Dmel 5.1 match: FBgn0038323, blastp escore 2E-49;	1.1916	0.252899	11.6077	3.65543	0.000608921	0.00111989	-0.4245
AM03106	GB10479-RA	SET: OGS;	1.19291	0.25449	9.91973	3.19513	0.00240336	0.00244979	-1.66509
AM07594	GB15003-RA [PREDICTED: Apis mellifera similar to zinc finger protein 111 (LOC724396), mRNA]	SET: OGS; Best Dmel 5.1 match: FBgn0028878, blastp escore 9E-22;	1.19436	0.256238	11.7188	3.60817	0.000704045	0.00122272	-0.556425
AM02847	GB10220-RA [PREDICTED: Apis mellifera hypothetical protein LOC724644 (LOC724644), mRNA]	SET: OGS;	1.1945	0.25641	11.1041	3.36203	0.0014768	0.00180908	-1.22706
AM03116	GB10489-RA [PREDICTED: Apis mellifera similar to Sodium/potassium-transporting ATPase subunit beta-2 (Sodium/potassium-dependent ATPase beta-2 subunit) (Protein nervana 2), transcript variant 1 (LOC410905), mRNA]	SET: OGS; Best Dmel 5.1 match: FBgn0032946, blastp escore 7E-05;	1.1967	0.259061	11.7081	4.09999	0.000149194	0.000480504	0.860616
AM00090	NW_001253371.1 SET: miRNA HC_mir-34; Apis mellifera linkage group 5 genomic contig, reference assembly (based on Amel_4.0 Group5.13)	SET: miRNA HC_mir-34;	1.19734	0.25983	12.7765	3.71787	0.000501992	0.000998163	-0.248758
AM00725R	DB742850 RIKEN full-length enriched honey bee cDNA library, head Apis mellifera cDNA clone BH10052P03 5', mRNA sequence	SET: UI_EST BH1B0052P03T3;	1.19741	0.259918	11.8429	4.10828	0.000145237	0.000473095	0.885284
AM00822R	DB746969 RIKEN full-length enriched honey bee cDNA library, head Apis mellifera cDNA clone BH10067D04 5', mRNA sequence	SET: UI_EST BH1B0067D04T3;	1.19765	0.260202	11.5854	3.73783	0.000471787	0.000954707	-0.192228
AM07250	GB14653-RA	SET: OGS; Best Dmel 5.1 match: FBgn0039879, blastp escore 3E-17;	1.19797	0.260595	9.91017	3.91682	0.000268634	0.000700695	0.321894
AM07729	GB15139-RA [PREDICTED: Apis mellifera malvolio (Mvl), partial mRNA]	SET: OGS; Dmel Ortholog - C. Elsik Feb_2007: FBgn0011672; Best Dmel 5.1 match: FBgn0011672, blastp escore 1E-108;	1.20165	0.265021	11.3625	5.32655	2.52788e-06	4.03285e-05	4.63
AM07619	GB15028-RA [PREDICTED: Apis mellifera similar to metallophosphoesterase 1 precursor (LOC552716), mRNA]	SET: OGS; Dmel Ortholog - C. Elsik Feb_2007: FBgn0031997; Best Dmel 5.1 match: FBgn0031997, blastp escore 1E-82;	1.20212	0.26558	10.3686	4.36843	6.18009e-05	0.000276982	1.67078
AM04439	GB11820-RA [PREDICTED: Apis mellifera similar to inositol polyphosphate-1-phosphatase (LOC409853), mRNA]	SET: OGS; Dmel Ortholog - C. Elsik Feb_2007: FBgn0016672; Best Dmel 5.1 match: FBgn0016672, blastp escore 5E-79;	1.20213	0.26559	12.2872	3.90406	0.000279746	0.000711128	0.28483
AM09586	GB17010-RA [PREDICTED: Apis mellifera similar to CG15497-PA (LOC725873), mRNA]	SET: OGS; Dmel Ortholog - C. Elsik Feb_2007: FBgn0038894; Best Dmel 5.1 match: FBgn0038894, blastp escore 4E-29;	1.20243	0.265956	9.08509	3.86747	0.000314125	0.000756104	0.178891
AM11401	GB18844-RA [PREDICTED: Apis mellifera similar to Glutamate oxaloacetate transaminase 1 CG8430-PA, isoform A (LOC726943), partial mRNA]	SET: OGS; Best Dmel 5.1 match: FBgn0001124, blastp escore 2E-93;	1.20378	0.26757	10.3862	4.56563	3.19244e-05	0.000188794	2.27973
AM05223	GB12607-RA [Apis mellifera alpha-glucosidase (Hbg1), mRNA]	SET: OGS; Best Dmel 5.1 match: FBgn0032382, blastp escore 2E-130;	1.20891	0.273711	11.5528	3.33637	0.00159294	0.00189575	-1.29531
AM08996	GB16417-RA [PREDICTED: Apis mellifera similar to CG10362-PA (LOC551430), mRNA]	SET: OGS; Dmel Ortholog - C. Elsik Feb_2007: FBgn0030358; Best Dmel 5.1 match: FBgn0030358, blastp escore 3E-136;	1.21023	0.275286	12.1566	3.56461	0.000804165	0.00130415	-0.677131
AM11965	GB19413-RA [PREDICTED: Apis mellifera similar to CG6305-PA (LOC724136), mRNA]	SET: OGS;	1.21093	0.276113	10.7508	3.33544	0.0015973	0.00189575	-1.29777
AM10365	GB17793-RA [PREDICTED: Apis mellifera similar to Probable cytochrome P450 9f2 (CYPIXF2) (LOC408452), mRNA]	SET: OGS; Best Dmel 5.1 match: FBgn0038037, blastp escore 1E-86;	1.21311	0.278716	11.9097	3.77922	0.000414611	0.000886863	-0.0744661
AM12766	GB15813-RA [Apis mellifera odorant binding protein 8 (Obp-8), mRNA]	SET: OGS; Best Dmel 5.1 match: FBgn0020277, blastp escore 2E-05;	1.21407	0.279846	10.1511	3.79891	0.00038982	0.000851645	-0.0182255
AM09431	GB16853-RA [PREDICTED: Apis mellifera similar to Nedd4 CG7555-PD, isoform D (LOC411723), mRNA]	SET: OGS; Dmel Ortholog - C. Elsik Feb_2007: FBgn0036736; Best Dmel 5.1 match: FBgn0036736, blastp escore 0E+00;	1.21524	0.28124	12.8312	3.44232	0.0011631	0.00157685	-1.0114
AM05377	GB12762-RA [PREDICTED: Apis mellifera similar to CG3168-PA, isoform A, transcript variant 1 (LOC409924), mRNA]	SET: OGS; Also matches: XM_001122219.1;	1.21949	0.286281	10.1878	5.06221	5.80642e-06	6.63867e-05	3.8557
AM04931	GB12312-RA [PREDICTED: Apis mellifera similar to CG10077-PA, isoform A (LOC550835), mRNA]	SET: OGS; Also matches: XM_623665.2; Best Dmel 5.1 match: FBgn0035720, blastp escore 8E-167;	1.22371	0.29126	11.9297	3.18719	0.00245893	0.00247258	-1.68559
AM09677	GB17102-RA [PREDICTED: Apis mellifera similar to CG2950-PB, isoform B, transcript variant 1 (LOC409396), mRNA]	SET: OGS; Dmel Ortholog - C. Elsik Feb_2007: FBgn0031637; Best Dmel 5.1 match: FBgn0031637, blastp escore 4E-91;	1.22439	0.292059	10.1484	5.14284	4.3821e-06	5.67192e-05	4.11638
AM11686	GB19132-RA [PREDICTED: Apis mellifera similar to yellow-d CG9889-PA (LOC727110), mRNA]	SET: OGS; Best Dmel 5.1 match: FBgn0038151, blastp escore 7E-59;	1.22719	0.295353	9.21015	4.62626	2.60039e-05	0.000172368	2.46908
AM03836	GB11213-RA [PREDICTED: Apis mellifera similar to FKBP12-rapamycin complex-associated protein (FK506-binding protein 12-rapamycin complex-associated protein 1) (Rapamycin target protein) (RAPT1) (Mammalian target of rapamycin) (MTOR), transcript variant 1 (LOC409393), mRNA]	SET: OGS; Dmel Ortholog - C. Elsik Feb_2007: FBgn0021796; Best Dmel 5.1 match: FBgn0021796, blastp escore 0E+00;	1.23033	0.29905	10.6468	3.92479	0.000261906	0.00068838	0.345093
AM07471	GB14877-RA	SET: OGS; Best Dmel 5.1 match: FBgn0036689, blastp escore 4E-23;	1.23619	0.305904	11.403	3.41855	0.00124869	0.00163235	-1.07558
AM07697	GB15106-RA [PREDICTED: Apis mellifera similar to CG11159-PA (LOC724899), mRNA]	SET: OGS; Best Dmel 5.1 match: FBgn0034539, blastp escore 6E-30;	1.24259	0.313356	9.48531	4.42362	5.14238e-05	0.000251977	1.8401
AM05711	GB13103-RA [PREDICTED: Apis mellifera similar to ADP-ribosylation factor-like protein 6 (LOC409660), mRNA]	SET: OGS; Dmel Ortholog - C. Elsik Feb_2007: FBgn0034446; Best Dmel 5.1 match: FBgn0034446, blastp escore 4E-58;	1.24603	0.317337	12.2079	3.45625	0.00111559	0.00154293	-0.973685
AM08091	GB15506-RA [PREDICTED: Apis mellifera similar to CG9360-PA (LOC412458), mRNA]	SET: OGS; Best Dmel 5.1 match: FBgn0030332, blastp escore 1E-41;	1.24753	0.319075	13.0434	5.11591	4.81453e-06	6.11623e-05	4.0292
AM12600	GB20053-RA [PREDICTED: Apis mellifera similar to nuclear receptor subfamily 2, group E, member 1 (LOC725327), mRNA]	SET: OGS; Dmel Ortholog - C. Elsik Feb_2007: FBgn0003720; Best Dmel 5.1 match: FBgn0003720, blastp escore 1E-73;	1.24784	0.319436	10.796	3.80456	0.000382971	0.000844422	-0.0020509
AM03386	GB10761-RA	SET: OGS; Best Dmel 5.1 match: FBgn0021765, blastp escore 2E-04;	1.25034	0.322326	10.522	3.90764	0.000276582	0.000710619	0.29523
AM09567	GB16990-RA [PREDICTED: Apis mellifera similar to cleavage and polyadenylation specific factor 1 (LOC551997), mRNA]	SET: OGS; Dmel Ortholog - C. Elsik Feb_2007: FBgn0024698; Best Dmel 5.1 match: FBgn0024698, blastp escore 0E+00;	1.25697	0.329945	10.8349	3.41712	0.00125401	0.00163235	-1.07942
AM09466	GB16889-RA [PREDICTED: Apis mellifera similar to CG4382-PA (LOC409801), mRNA]	SET: OGS; Dmel Ortholog - C. Elsik Feb_2007: FBgn0032132; Best Dmel 5.1 match: FBgn0032132, blastp escore 4E-119;	1.25748	0.330539	10.2055	3.34164	0.0015684	0.0018777	-1.28132
AM11453	GB18896-RA [PREDICTED: Apis mellifera similar to CG9701-PA (LOC411978), mRNA]	SET: OGS; Dmel Ortholog - C. Elsik Feb_2007: FBgn0036659; Best Dmel 5.1 match: FBgn0036659, blastp escore 8E-102;	1.2624	0.336172	9.36323	4.28506	8.14485e-05	0.000325503	1.4167
AM04421	GB11802-RA [PREDICTED: Apis mellifera similar to CG10979-PA (LOC725941), mRNA]	SET: OGS; Dmel Ortholog - C. Elsik Feb_2007: FBgn0037379; Best Dmel 5.1 match: FBgn0037379, blastp escore 6E-51;	1.27013	0.344974	10.8533	3.3517	0.00152255	0.00184861	-1.25457
AM05179	GB12563-RA	SET: OGS;	1.27833	0.354261	11.7016	3.27544	0.00190438	0.00214869	-1.45609
AM05609	GB12998-RA [PREDICTED: Apis mellifera similar to Thd1 CG1981-PA (LOC725801), partial mRNA]	SET: OGS; Best Dmel 5.1 match: FBgn0026869, blastp escore 1E-60;	1.28277	0.359263	11.9393	3.86104	0.000320574	0.000759368	0.160325
AM09383	GB16806-RA [PREDICTED: Apis mellifera similar to CG15040-PA (LOC725387), mRNA]	SET: OGS; Best Dmel 5.1 match: FBgn0030940, blastp escore 2E-19;	1.28408	0.360739	9.9315	4.63753	2.50287e-05	0.000169997	2.50437
AM07824	GB15235-RA [PREDICTED: Apis mellifera similar to CG9259-PA (LOC552326), mRNA]	SET: OGS; Best Dmel 5.1 match: FBgn0032913, blastp escore 3E-40;	1.28562	0.362464	13.169	4.67266	2.22121e-05	0.000158724	2.61463
AM10762	GB18195-RA [PREDICTED: Apis mellifera similar to DNA replication licensing factor Mcm2 (Minichromosome maintenance 2 protein) (DmMCM2) (LOC411640), mRNA]	SET: OGS; Dmel Ortholog - C. Elsik Feb_2007: FBgn0014861; Best Dmel 5.1 match: FBgn0014861, blastp escore 0E+00;	1.28929	0.366581	11.4263	3.95543	0.000237537	0.000646628	0.434446
AM07609	GB15018-RA [PREDICTED: Apis mellifera similar to B0238.12 (LOC725380), mRNA]	SET: OGS; Best Dmel 5.1 match: FBgn0029167, blastp escore 1E-05;	1.29079	0.368257	11.445	4.59954	2.84672e-05	0.000179161	2.38552
AM03456	GB10831-RA	SET: OGS;	1.29269	0.370373	10.7679	3.1977	0.00238566	0.00244264	-1.65846
AM04739	GB12118-RA [PREDICTED: Apis mellifera similar to zinc finger like protein 1, transcript variant 1 (LOC411081), mRNA]	SET: OGS; Dmel Ortholog - C. Elsik Feb_2007: FBgn0038950; Best Dmel 5.1 match: FBgn0038950, blastp escore 4E-66;	1.29919	0.377611	12.3267	4.23185	9.70344e-05	0.000366492	1.25568
AM06643	GB14044-RA [PREDICTED: Apis mellifera similar to CG2056-PA, isoform A (LOC725154), mRNA]	SET: OGS; Dmel Ortholog - C. Elsik Feb_2007: FBgn0030051; Best Dmel 5.1 match: FBgn0030051, blastp escore 2E-51;	1.29924	0.377671	9.87524	3.96264	0.000232132	0.000639224	0.455514
AM11750	GB19196-RA [PREDICTED: Apis mellifera similar to scaf6 CG33522-PA, isoform A (LOC410383), mRNA]	SET: OGS; Dmel Ortholog - C. Elsik Feb_2007: FBgn0053522; Best Dmel 5.1 match: FBgn0053522, blastp escore 2E-98;	1.30199	0.380713	9.75332	3.25441	0.00202462	0.00220653	-1.51113
AM00273	GB30173-RA	SET: OGS; Best Dmel 5.1 match: FBgn0037322, blastp escore 5E-09;	1.30242	0.381194	13.2552	4.74536	1.7335e-05	0.000136687	2.8437
AM05749	GB13140-RA [PREDICTED: Apis mellifera similar to CG8745-PA (LOC408817), mRNA]	Best Dmel 5.1 match: FBgn0036381, blastp escore 3E-168;	1.31611	0.396281	13.5596	5.83913	3.70669e-07	1.79631e-05	6.40652
AM03312	GB10687-RA [PREDICTED: Apis mellifera similar to chromosome 14 open reading frame 10 (LOC413866), mRNA]	SET: OGS; Best Dmel 5.1 match: FBgn0038744, blastp escore 2E-27;	1.31694	0.397194	11.705	4.1716	0.000118189	0.000425543	1.07447
AM04301	GB11681-RA [PREDICTED: Apis mellifera hypothetical protein LOC725305 (LOC725305), mRNA]	SET: OGS; Best Dmel 5.1 match: FBgn0036203, blastp escore 2E-04;	1.32603	0.407114	10.3251	4.44399	4.80409e-05	0.000242324	1.90281
AM10058	GB17487-RA	SET: OGS; Dmel Ortholog - C. Elsik Feb_2007: FBgn0029512; Best Dmel 5.1 match: FBgn0029512, blastp escore 5E-69;	1.32788	0.409128	9.94613	3.46669	0.00108118	0.00153289	-0.945341
AM11295	GB18734-RA [PREDICTED: Apis mellifera similar to Apoptosis inhibitor 5 (API-5) (AAC-11) (LOC551686), mRNA]	SET: OGS; Dmel Ortholog - C. Elsik Feb_2007: FBgn0027885; Best Dmel 5.1 match: FBgn0027885, blastp escore 9E-142;	1.32852	0.409819	10.0286	4.34317	6.72055e-05	0.000289956	1.59359
AM05023	GB12405-RA	SET: OGS; Best Dmel 5.1 match: FBgn0030940, blastp escore 7E-10;	1.33708	0.419086	11.5292	4.13816	0.000131799	0.000452072	0.974385
AM12664	GB20117-RA [PREDICTED: Apis mellifera hypothetical LOC552391 (LOC552391), mRNA]	SET: OGS;	1.36596	0.449913	9.19767	4.43351	4.97542e-05	0.000247329	1.87052
AM06537	GB13939-RA [PREDICTED: Apis mellifera similar to neuroligin CG13772-PA (LOC724137), mRNA]	SET: OGS; Best Dmel 5.1 match: FBgn0083963, blastp escore 6E-162;	1.37151	0.455762	11.0065	3.40421	0.00130318	0.00167726	-1.11417
AM06218	GB13619-RA [PREDICTED: Apis mellifera similar to pyridoxine 5-phosphate oxidase (LOC551533), mRNA]	SET: OGS; Dmel Ortholog - C. Elsik Feb_2007: FBgn0030029; Best Dmel 5.1 match: FBgn0030029, blastp escore 6E-14;	1.39249	0.477665	10.6786	3.60659	0.000707458	0.00122555	-0.560817
AM00201	GB30308-RA	SET: OGS; Best Dmel 5.1 match: FBgn0030715, blastp escore 4E-09;	1.41007	0.495769	9.56775	3.46659	0.00108151	0.00153289	-0.945619
AM00029R	NW_001253250.1 SET: miRNA ame-mir-12; Apis mellifera linkage group 2 genomic contig, reference assembly (based on Amel_4.0 Group2.17)	SET: miRNA ame-mir-12;	1.41566	0.501476	10.6041	3.60486	0.000711198	0.00122892	-0.565606
AM11599	GB19044-RA	SET: OGS; Best Dmel 5.1 match: FBgn0001112, blastp escore 3E-11;	1.42281	0.508746	10.3719	3.87401	0.00030769	0.000748495	0.197802
AM07531	GB14940-RA [PREDICTED: Apis mellifera similar to CG8745-PA (LOC408817), mRNA]	SET: OGS; Also matches: GB13140-RA,XM_624320.2; Dmel Ortholog - C. Elsik Feb_2007: FBgn0036381; Best Dmel 5.1 match: FBgn0036381, blastp escore 6E-56;	1.43088	0.5169	11.9709	7.80221	3.04428e-10	2.08838e-07	12.9733
AM12005	GB30242-RA [Apis mellifera odorant binding protein 3 (Obp3), mRNA]	SET: OGS;	1.46515	0.551045	10.9221	5.9927	2.13438e-07	1.46419e-05	6.91843
AM04078	GB11457-RA [PREDICTED: Apis mellifera similar to Fork head domain protein FD2 (LOC726400), mRNA]	SET: OGS; Dmel Ortholog - C. Elsik Feb_2007: FBgn0004895; Best Dmel 5.1 match: FBgn0004895, blastp escore 6E-49;	1.58956	0.66863	10.9373	3.99548	0.000208971	0.000599809	0.551748
AM12871	XM_001122524.1 [PREDICTED: Apis mellifera similar to CG33290-PA (LOC726803), mRNA]	SET: JDE_EST jdeDEFC100; Best Dmel 5.1 match: FBgn0037126, blastp escore 1E-10;	1.68358	0.751531	9.84434	5.60153	8.66946e-07	2.37539e-05	5.61847
AM03248	GB10622-RA [Apis mellifera major royal jelly protein 5 (Mrjp5), mRNA]	Best Dmel 5.1 match: FBgn0039896, blastp escore 1E-36;	1.71694	0.779836	13.1559	3.37264	0.00143118	0.00178386	-1.19875
AM07508	GB14917-RA [PREDICTED: Apis mellifera similar to tRNA phosphotransferase 1 isoform 1 (LOC727381), mRNA]	SET: OGS; Dmel Ortholog - C. Elsik Feb_2007: FBgn0053057; Best Dmel 5.1 match: FBgn0053057, blastp escore 3E-09;	1.73532	0.795202	11.2757	3.70087	0.000529172	0.00103128	-0.296772
AM02829	GB10202-RA [PREDICTED: Apis mellifera similar to Zinc/iron regulated transporter-related protein 1 CG9428-PA (LOC413553), mRNA]	SET: OGS; Dmel Ortholog - C. Elsik Feb_2007: FBgn0038412; Best Dmel 5.1 match: FBgn0038412, blastp escore 3E-83;	1.79633	0.84505	11.0595	4.18965	0.000111421	0.000406567	1.12864
AM02762	GB10134-RA [PREDICTED: Apis mellifera similar to T06E6.10 (LOC725249), mRNA]	SET: OGS; Best Dmel 5.1 match: FBgn0003638, blastp escore 3E-05;	1.85542	0.891747	13.4463	3.49385	0.000996376	0.00147398	-0.8714
AM10877	GB18312-RA [Apis mellifera alpha-amylase (LOC406114), mRNA]	SET: OGS; Dmel Ortholog - C. Elsik Feb_2007: FBgn0000079; Best Dmel 5.1 match: FBgn0000079, blastp escore 3E-178;	1.90317	0.928404	13.1551	3.83758	0.000345202	0.000789645	0.0927228
AM02626	GB19418-RA [Apis mellifera glucose oxidase (LOC406081), mRNA]	SET: OGS; Also matches: GB19418-RB; Best Dmel 5.1 match: FBgn0001112, blastp escore 1E-149;	2.20146	1.13846	12.6738	5.3974	1.78958e-06	3.4728e-05	4.94638
AM08963	GB16382-RA [Apis mellifera major royal jelly protein 5 (Mrjp5), mRNA]	SET: OGS; Best Dmel 5.1 match: FBgn0032678, blastp escore 7E-06;	2.46122	1.29937	12.6655	3.77893	0.00041499	0.000886863	-0.0752986
