# Supplementary material for: Behavioral and genetic correlates of heterogeneity in learning performance in individual honeybees, Apis mellifera
Source: PLoS One. 2024 Jun 12;19(6):e0304563. doi: 10.1371/journal.pone.0304563 (PMC11168654; doi:10.1371/journal.pone.0304563)
Supplement: S7 Table — The analysis of the KAAS output showed 600 enriched terms with diverse metabolic pathways, including classical neurotransmission pathways, olfactory pathways and other signaling pathways. (XLSX) [file pone.0304563.s008.xlsx]

## Sheet: KAAS
S7 Table. Analysis of the KAAS output.
The analysis of the KAAS output showed 600 enriched terms with diverse metabolic pathways, including classical neurotransmission pathways, olfactory pathways and other signaling pathways.
Link to the analysis: https://www.genome.jp/kaas-bin/kaas_main?mode=map&id=1696876724&key=L_ogFu8p
Pathway Mapping
Highlighted Metabolic pathways	KO assignments
Id / Pathway name / (n) Number of genes of the pathway with modified expression levels	Drosophila	KEGG
00010 Glycolysis / Gluconeogenesis (4)	Act57B-PA
	Amy-p-PA	K01176
00010@2x Glycolysis / Gluconeogenesis (4)	Amy-p-PB	K01176
	Cam-PA	K02183
00020 Citrate cycle (TCA cycle) (4)	Cam-PB	K02183
	Cam-PE	K02183
00020@2x Citrate cycle (TCA cycle) (4)	Cam-PC	K02183
	Cam-PD	K02183
00030 Pentose phosphate pathway (1)	Cat-PA	K03781
	Dip-C-PA	K14213
00030@2x Pentose phosphate pathway (1)	Dip-C-PB	K14213
	Lar-PA	K05695
00040 Pentose and glucuronate interconversions (1)	Lar-PB	K05695
	Lar-PD	K05695
00040@2x Pentose and glucuronate interconversions (1)	Lar-PF	K05695
	Lar-PG	K05695
00051 Fructose and mannose metabolism (2)	Lar-PH	K05695
	Lar-PI	K05695
00051@2x Fructose and mannose metabolism (2)	Cyp6a2-PA	K14999
	emc-PA	K17696
00052 Galactose metabolism (2)	Gld-PA	K00115
	Got1-PB	K14454
00052@2x Galactose metabolism (2)	Got1-PA	K14454
	Hex-A-PA	K00844
00500 Starch and sucrose metabolism (4)	Hex-A-PB	K00844
	Hex-A-PC	K00844
00500@2x Starch and sucrose metabolism (4)	Hn-PA	K00500
	Hn-PB	K00500
00520 Amino sugar and nucleotide sugar metabolism (3)	Hn-PC	K00500
	Hn-PD	K00500
00520@2x Amino sugar and nucleotide sugar metabolism (3)	Hsc70-5-PA	K04043
	Hsc70-5-PB	K04043
00620 Pyruvate metabolism (3)	kkv-PA	K00698
	kkv-PC	K00698
00620@2x Pyruvate metabolism (3)	kkv-PD	K00698
	m-PA
00630 Glyoxylate and dicarboxylate metabolism (3)	Mlc2-PA
	mnd-PC	K13780
00630@2x Glyoxylate and dicarboxylate metabolism (3)	mnd-PA	K13780
	mnd-PD	K13780
00640 Propanoate metabolism (1)	mor-PA	K11649
	mor-PB	K11649
00640@2x Propanoate metabolism (1)	Blm-PA	K10901
	na-PF	K21863
00650 Butanoate metabolism (2)	na-PG	K21863
	ndl-PA
00650@2x Butanoate metabolism (2)	CG4497-PA
	CG4497-PB
00562 Inositol phosphate metabolism (3)	Tg-PA	K05619
	Tg-PB	K05619
00562@2x Inositol phosphate metabolism (3)	PGAP5-PA	K23362
	PGAP5-PB	K23362
00190 Oxidative phosphorylation (4)	PGAP5-PC	K23362
	PIG-U-PA	K05293
00190@2x Oxidative phosphorylation (4)	CG9586-PB
	CG9586-PC
00710 Carbon fixation in photosynthetic organisms (4)	CG33298-PA	K01530
	CG33298-PB	K01530
00710@2x Carbon fixation in photosynthetic organisms (4)	CG33298-PC	K01530
	CG33298-PD	K01530
00720 Carbon fixation pathways in prokaryotes (1)	Oatp30B-PA	K14353
	Oatp30B-PB	K14353
00720@2x Carbon fixation pathways in prokaryotes (1)	Oatp30B-PC	K14353
	Oatp30B-PD	K14353
00910 Nitrogen metabolism (1)	CG4382-PB
	nAChRalpha6-PA	K05312
00910@2x Nitrogen metabolism (1)	nAChRalpha6-PC	K05312
	nAChRalpha6-PD	K05312
00920 Sulfur metabolism (1)	nAChRalpha6-PB	K05312
	nAChRalpha6-PE	K05312
00920@2x Sulfur metabolism (1)	nAChRalpha6-PG	K05312
	nAChRalpha6-PH	K05312
00061 Fatty acid biosynthesis (1)	CG5390-PA
	CG5390-PB
00061@2x Fatty acid biosynthesis (1)	CG5375-PB
	CG6509-PB	K24050
00062 Fatty acid elongation (1)	CG6509-PA	K24050
	CG6509-PC	K24050
00062@2x Fatty acid elongation (1)	CG6509-PD	K24050
	Mal-B2-PA	K01187
00071 Fatty acid degradation (1)	Mal-B2-PC	K01187
	Mal-B2-PD	K01187
00071@2x Fatty acid degradation (1)	CG6712-PA	K14846
	spict-PA	K22733
00073 Cutin, suberine and wax biosynthesis (1)	spict-PB	K22733
	Sfmbt-PA	K26269
00073@2x Cutin, suberine and wax biosynthesis (1)	Sfmbt-PB	K26269
	Sfmbt-PC	K26269
00561 Glycerolipid metabolism (2)	Sfmbt-PD	K26269
	Ance-3-PB	K01283
00561@2x Glycerolipid metabolism (2)	Ance-3-PC	K01283
	CG10336-PA	K10998
00564 Glycerophospholipid metabolism (4)	CG10336-PC	K10998
	CG10495-PA	K05545
00564@2x Glycerophospholipid metabolism (4)	Rab9-PA	K07899
	CG9259-PA
00565 Ether lipid metabolism (1)	CG9259-PB
	CG9259-PC
00565@2x Ether lipid metabolism (1)	nrv3-PA	K01540
	nrv3-PC	K01540
00600 Sphingolipid metabolism (1)	nrv3-PD	K01540
	nrv3-PE	K01540
00600@2x Sphingolipid metabolism (1)	CG10395-PA	K11666
	CG10395-PC	K11666
00590 Arachidonic acid metabolism (1)	CG3409-PA
	CG3409-PB
00590@2x Arachidonic acid metabolism (1)	CG3409-PC
	CG2144-PA	K05310
00591 Linoleic acid metabolism (1)	CG1882-PA	K13698
	CG1882-PC	K13698
00591@2x Linoleic acid metabolism (1)	CG1882-PD	K13698
	CG1882-PB	K13698
00592 alpha-Linolenic acid metabolism (1)	CG1882-PE	K13698
	CG1882-PF	K13698
00592@2x alpha-Linolenic acid metabolism (1)	CG1882-PG	K13698
	Hydr1-PA	K13696
00230 Purine metabolism (3)	Hydr1-PC	K13696
	Hydr1-PB	K13696
00230@2x Purine metabolism (3)	Hydr1-PD	K13696
	Hydr1-PE	K13696
00250 Alanine, aspartate and glutamate metabolism (4)	CG1814-PC
	CG1814-PA
00250@2x Alanine, aspartate and glutamate metabolism (4)	CG1814-PB
	PI31-PA	K06700
00270 Cysteine and methionine metabolism (3)	PI31-PC	K06700
	PI31-PB	K06700
00270@2x Cysteine and methionine metabolism (3)	PI31-PD	K06700
	PI31-PF	K06700
00280 Valine, leucine and isoleucine degradation (6)	EndoG-PA	K01173
	CG8778-PA	K05607
00280@2x Valine, leucine and isoleucine degradation (6)	CG4670-PA	K10758
	CG4670-PB	K10758
00310 Lysine degradation (2)	CG16935-PA	K07512
	CG16935-PB	K07512
00310@2x Lysine degradation (2)	O-fut1-PA	K03691
	O-fut1-PB	K03691
00220 Arginine biosynthesis (1)	Lap1-PA
	Lap1-PB
00220@2x Arginine biosynthesis (1)	CG8397-PA	K23568
	lbk-PB	K24610
00330 Arginine and proline metabolism (4)	clu-PA	K03255
	clu-PB	K03255
00330@2x Arginine and proline metabolism (4)	mrj-PD	K09512
	mrj-PB	K09512
00340 Histidine metabolism (2)	mrj-PC	K09512
	mrj-PA	K09512
00340@2x Histidine metabolism (2)	mrj-PE	K09512
	mrj-PH	K09512
00350 Tyrosine metabolism (2)	mrj-PF	K09512
	mrj-PG	K09512
00350@2x Tyrosine metabolism (2)	CG8311-PA	K00902
	CG8306-PA	K13356
00360 Phenylalanine metabolism (3)	CG6406-PB	K21844
	CG6406-PA	K21844
00360@2x Phenylalanine metabolism (3)	dpr13-PB
	dpr13-PC
00380 Tryptophan metabolism (1)	CG10737-PD
	CG10737-PC
00380@2x Tryptophan metabolism (1)	CG10737-PA
	CG10737-PE
00400 Phenylalanine, tyrosine and tryptophan biosynthesis (2)	CG10737-PV
	CG10737-PW
00400@2x Phenylalanine, tyrosine and tryptophan biosynthesis (2)	CG10737-PX
	CG10737-PU
00410 beta-Alanine metabolism (3)	CG10737-PT
	CG10737-PS
00410@2x beta-Alanine metabolism (3)	CG10737-PR
	CG10737-PP
00510 N-Glycan biosynthesis (1)	CG10737-PO
	CG10737-PN
00510@2x N-Glycan biosynthesis (1)	Arl6-PA	K07951
	Arl6-PB	K07951
00513 Various types of N-glycan biosynthesis (1)	CG9090-PA	K15102
	CG9090-PB	K15102
00513@2x Various types of N-glycan biosynthesis (1)	CG9090-PC	K15102
	CG11200-PB
00512 Mucin type O-glycan biosynthesis (1)	CG11200-PA
	CG11200-PC
00512@2x Mucin type O-glycan biosynthesis (1)	CG11180-PA	K11135
	CG11180-PB	K11135
00514 Other types of O-glycan biosynthesis (2)	CG11159-PA	K13915
	CG9485-PB	K01196
00514@2x Other types of O-glycan biosynthesis (2)	CG9485-PA	K01196
	CG9485-PC	K01196
00531 Glycosaminoglycan degradation (1)	CG9485-PD	K01196
	CG9485-PE	K01196
00531@2x Glycosaminoglycan degradation (1)	CG9485-PF	K01196
	CG2852-PA	K03768
00563 Glycosylphosphatidylinositol (GPI)-anchor biosynthesis (3)	CG2852-PD	K03768
	CG13532-PA
00563@2x Glycosylphosphatidylinositol (GPI)-anchor biosynthesis (3)	CG3800-PA	K09250
	CG3800-PB	K09250
00511 Other glycan degradation (3)	CG5597-PA
	CG1231-PA
00511@2x Other glycan degradation (3)	CG3386-PA
	CG3386-PB
00730 Thiamine metabolism (1)	CG3386-PC
	CG3386-PD
00730@2x Thiamine metabolism (1)	CG9194-PA	K05323
	CG7971-PB	K13172
00760 Nicotinate and nicotinamide metabolism (1)	CG7971-PC	K13172
	CG7971-PA	K13172
00760@2x Nicotinate and nicotinamide metabolism (1)	CG7971-PG	K13172
	CG7971-PH	K13172
00790 Folate biosynthesis (1)	CG7971-PF	K13172
	Cpr62Bc-PA
00790@2x Folate biosynthesis (1)	Cpr62Bc-PB
	SCOT-PB	K01027
00900 Terpenoid backbone biosynthesis (1)	SCOT-PA	K01027
	SCOT-PC	K01027
00900@2x Terpenoid backbone biosynthesis (1)	ckd-PC
	ckd-PD
00981 Insect hormone biosynthesis (1)	ckd-PE
	CG1309-PA	K25824
00981@2x Insect hormone biosynthesis (1)	CG4769-PA	K00413
	CG4769-PB	K00413
00950 Isoquinoline alkaloid biosynthesis (1)	CG10077-PA	K12823
	CG10077-PC	K12823
00950@2x Isoquinoline alkaloid biosynthesis (1)	CG10077-PD	K12823
	CG8596-PA	K12307
00960 Tropane, piperidine and pyridine alkaloid biosynthesis (1)	CG8596-PB	K12307
	CG8596-PC	K12307
00960@2x Tropane, piperidine and pyridine alkaloid biosynthesis (1)	CG12262-PA	K00249
	CG4911-PA	K10310
00521 Streptomycin biosynthesis (1)	CG4911-PB	K10310
	CG4911-PC	K10310
00521@2x Streptomycin biosynthesis (1)	CG4942-PA	K17797
	PGRP-LC-PA	K24075
00524 Neomycin, kanamycin and gentamicin biosynthesis (1)	PGRP-LC-PC	K24075
	PGRP-LC-PB	K24075
00524@2x Neomycin, kanamycin and gentamicin biosynthesis (1)	PGRP-LC-PD	K24075
	PGRP-LC-PE	K24075
00980 Metabolism of xenobiotics by cytochrome P450 (1)	PGRP-LC-PG	K24075
	PGRP-LC-PH	K24075
00980@2x Metabolism of xenobiotics by cytochrome P450 (1)	Fuca-PB	K01206
	Muc68D-PB
00982 Drug metabolism - cytochrome P450 (1)	CG10418-PA	K12621
	MICAL-like-PA	K19948
00982@2x Drug metabolism - cytochrome P450 (1)	AdenoK-PA	K00856
	AdenoK-PB	K00856
03020 RNA polymerase (3)	AdenoK-PC	K00856
	CG8745-PA	K14286
03020@2x RNA polymerase (3)	CG5414-PB	K01870
	IntS9-PA	K13146
03022 Basal transcription factors (2)	CG5157-PA	K23490
	CG4925-PA
03022@2x Basal transcription factors (2)	CG9701-PA
	CG9674-PA	K00264
03040 Spliceosome (6)	CG9674-PD	K00264
	CG9674-PI	K00264
03040@2x Spliceosome (6)	CG9674-PE	K00264
	CG9674-PF	K00264
03010 Ribosome (1)	CG9674-PG	K00264
	CG9674-PH	K00264
03010@2x Ribosome (1)	CG7730-PC
	CG6512-PB	K08956
00970 Aminoacyl-tRNA biosynthesis (2)	CG6512-PA	K08956
	CG7402-PA	K01135
00970@2x Aminoacyl-tRNA biosynthesis (2)	CG6843-PA	K06066
	CG7433-PB	K13524
03013 Nucleocytoplasmic transport (1)	CG7433-PA	K13524
	CG7433-PC	K13524
03013@2x Nucleocytoplasmic transport (1)	CG7433-PD	K13524
	CG14567-PA
03015 mRNA surveillance pathway (6)	Nopp140-PA	K25818
	Nopp140-PB	K25818
03015@2x mRNA surveillance pathway (6)	Nopp140-PE	K25818
	Nopp140-PF	K25818
03008 Ribosome biogenesis in eukaryotes (3)	P5CDh1-PA	K00294
	P5CDh1-PB	K00294
03008@2x Ribosome biogenesis in eukaryotes (3)	P5CDh1-PD	K00294
	P5CDh1-PF	K00294
03060 Protein export (2)	P5CDh1-PE	K00294
	CG11367-PA	K26770
03060@2x Protein export (2)	CG17387-PA	K23729
	Or83a-PA	K22984
04141 Protein processing in endoplasmic reticulum (7)	Pi4KIIalpha-PB	K13711
	Pi4KIIalpha-PA	K13711
04141@2x Protein processing in endoplasmic reticulum (7)	Pi4KIIalpha-PC	K13711
	CG2182-PA
04130 SNARE interactions in vesicular transport (2)	CG10979-PA
	CG10979-PB
04130@2x SNARE interactions in vesicular transport (2)	CG1287-PA	K21890
	CD98hc-PA	K06519
04120 Ubiquitin mediated proteolysis (5)	CD98hc-PF	K06519
	CD98hc-PB	K06519
04120@2x Ubiquitin mediated proteolysis (5)	CD98hc-PD	K06519
	CG8116-PA	K19385
03050 Proteasome (4)	CG8116-PB	K19385
	CG8116-PC	K19385
03050@2x Proteasome (4)	VhaM8.9-PA	K19514
	bocksbeutel-PA
03018 RNA degradation (3)	bocksbeutel-PB
	CG8481-PA
03018@2x RNA degradation (3)	CG8481-PB
	FBX011-PA	K10297
03030 DNA replication (2)	FBX011-PB	K10297
	CG6254-PA
03030@2x DNA replication (2)	CG14692-PD
	CG17726-PA	K18164
03410 Base excision repair (2)	CG6923-PA	K10635
	CG6923-PB	K10635
03410@2x Base excision repair (2)	CG6923-PD	K10635
	CG6923-PC	K10635
03420 Nucleotide excision repair (2)	CG6962-PA	K12353
	Cyp9f2-PA	K15003
03420@2x Nucleotide excision repair (2)	CG7966-PA	K17285
	Droj2-PA	K09502
03440 Homologous recombination (1)	Droj2-PB	K09502
	Droj2-PC	K09502
03440@2x Homologous recombination (1)	Droj2-PD	K09502
	Droj2-PE	K09502
03460 Fanconi anemia pathway (1)	yellow-e2-PB
	CG7987-PA
03460@2x Fanconi anemia pathway (1)	CG7987-PB
	CG3731-PA	K17732
03082 ATP-dependent chromatin remodeling (4)	CG3731-PB	K17732
	CG7265-PA	K17866
03082@2x ATP-dependent chromatin remodeling (4)	CG3817-PA
	CG6125-PB	K14708
03083 Polycomb repressive complex (2)	CG6125-PA	K14708
	CG6125-PC	K14708
03083@2x Polycomb repressive complex (2)	Zip89B-PA	K14709
	Der-2-PA	K13989
03250 Viral life cycle - HIV-1 (1)	CG5246-PA
	P5cr-2-PA	K00286
03250@2x Viral life cycle - HIV-1 (1)	P5cr-2-PB	K00286
	P5cr-2-PC	K00286
02010 ABC transporters (1)	P5cr-2-PD	K00286
	CG7183-PA	K25178
02010@2x ABC transporters (1)	CG7183-PB	K25178
	CG6005-PA
03070 Bacterial secretion system (1)	CG6005-PB
	CG6013-PA
03070@2x Bacterial secretion system (1)	CG3773-PA	K21987
	CG4733-PB	K11583
02020 Two-component system (1)	CG4733-PE	K11583
	CG4733-PC	K11583
02020@2x Two-component system (1)	CG4733-PD	K11583
	Surf6-PA
04010 MAPK signaling pathway (4)	Nep4-PB	K08635
	Nep4-PA	K08635
04010@2x MAPK signaling pathway (4)	Nep4-PC	K08635
	Syp-PA
04013 MAPK signaling pathway - fly (7)	Syp-PB
	Syp-PC
04013@2x MAPK signaling pathway - fly (7)	Syp-PF
	Syp-PD
04016 MAPK signaling pathway - plant (2)	Syp-PE
	Syp-PH
04016@2x MAPK signaling pathway - plant (2)	Syp-PI
	Syp-PJ
04011 MAPK signaling pathway - yeast (3)	Syp-PK
	Syp-PL
04011@2x MAPK signaling pathway - yeast (3)	Syp-PM
	Syp-PN
04012 ErbB signaling pathway (2)	Syp-PO
	Syp-PP
04012@2x ErbB signaling pathway (2)	Syp-PQ
	Syp-PR
04014 Ras signaling pathway (7)	ETHR-PB
	ETHR-PA
04014@2x Ras signaling pathway (7)	ETHR-PC
	CG15497-PA
04015 Rap1 signaling pathway (5)	CG5382-PB
	atl-PA	K17339
04015@2x Rap1 signaling pathway (5)	atl-PB	K17339
	atl-PC	K17339
04310 Wnt signaling pathway (4)	Saf-B-PA
	Saf-B-PB
04310@2x Wnt signaling pathway (4)	Saf-B-PC
	Saf-B-PD
04330 Notch signaling pathway (1)	CG11839-PB	K13104
	CG4743-PA	K15111
04330@2x Notch signaling pathway (1)	polo-PA	K06631
	polo-PB	K06631
04350 TGF-beta signaling pathway (2)	pum-PA	K17943
	pum-PD	K17943
04350@2x TGF-beta signaling pathway (2)	pum-PC	K17943
	pum-PB	K17943
04390 Hippo signaling pathway (2)	pum-PE	K17943
	pum-PF	K17943
04390@2x Hippo signaling pathway (2)	pum-PG	K17943
	pum-PH	K17943
04391 Hippo signaling pathway - fly (4)	PyK-PB	K00873
	PyK-PA	K00873
04391@2x Hippo signaling pathway - fly (4)	Ras64B-PA	K07830
	Su(var)2-10-PH	K04706
04370 VEGF signaling pathway (1)	Su(var)2-10-PD	K04706
	Su(var)2-10-PC	K04706
04370@2x VEGF signaling pathway (1)	Su(var)2-10-PF	K04706
	Su(var)2-10-PG	K04706
04371 Apelin signaling pathway (4)	Su(var)2-10-PE	K04706
	Su(var)2-10-PB	K04706
04371@2x Apelin signaling pathway (4)	Su(var)2-10-PA	K04706
	Su(var)2-10-PI	K04706
04630 JAK-STAT signaling pathway (3)	Su(var)2-10-PJ	K04706
	Su(var)2-10-PK	K04706
04630@2x JAK-STAT signaling pathway (3)	Su(var)2-10-PL	K04706
	Su(var)2-10-PN	K04706
04064 NF-kappa B signaling pathway (1)	Su(var)2-10-PM	K04706
	su(w[a])-PB
04064@2x NF-kappa B signaling pathway (1)	su(w[a])-PA
	su(w[a])-PC
04066 HIF-1 signaling pathway (4)	su(w[a])-PG
	su(w[a])-PI
04066@2x HIF-1 signaling pathway (4)	su(w[a])-PJ
	su(w[a])-PM
04068 FoxO signaling pathway (3)	su(w[a])-PK
	tll-PA	K08545
04068@2x FoxO signaling pathway (3)	uzip-PA
	uzip-PB
04020 Calcium signaling pathway (5)	Oct-TyrR-PA	K22815
	Oct-TyrR-PB	K22815
04020@2x Calcium signaling pathway (5)	pros-PH	K20211
	pros-PI	K20211
04070 Phosphatidylinositol signaling system (5)	pros-PJ	K20211
	pros-PK	K20211
04070@2x Phosphatidylinositol signaling system (5)	pros-PL	K20211
	pros-PM	K20211
04072 Phospholipase D signaling pathway (5)	drk-PC	K04364
	drk-PB	K04364
04072@2x Phospholipase D signaling pathway (5)	drk-PA	K04364
	drk-PF	K04364
04071 Sphingolipid signaling pathway (6)	drk-PD	K04364
	Gdi-PA	K17255
04071@2x Sphingolipid signaling pathway (6)	Gdi-PB	K17255
	Gdi-PC	K17255
04024 cAMP signaling pathway (8)	tws-PA	K04354
	tws-PF	K04354
04024@2x cAMP signaling pathway (8)	tws-PB	K04354
	tws-PD	K04354
04022 cGMP-PKG signaling pathway (5)	tws-PE	K04354
	tws-PC	K04354
04022@2x cGMP-PKG signaling pathway (5)	tws-PG	K04354
	tws-PH	K04354
04151 PI3K-Akt signaling pathway (9)	tws-PI	K04354
	fd64A-PA	K09411
04151@2x PI3K-Akt signaling pathway (9)	fd64A-PB	K09411
	ash1-PB	K06101
04152 AMPK signaling pathway (5)	ash1-PC	K06101
	lola-PX
04152@2x AMPK signaling pathway (5)	lola-PG
	lola-PI
04150 mTOR signaling pathway (6)	lola-PF
	lola-PO
04150@2x mTOR signaling pathway (6)	lola-PJ
	lola-PL
04080 Neuroactive ligand-receptor interaction (1)	lola-PR
	lola-PY
04080@2x Neuroactive ligand-receptor interaction (1)	lola-PP
	lola-PK
04512 ECM-receptor interaction (1)	lola-PQ
	lola-PT
04512@2x ECM-receptor interaction (1)	lola-PA
	lola-PM
04514 Cell adhesion molecules (2)	lola-PH
	lola-PD
04514@2x Cell adhesion molecules (2)	lola-PC
	lola-PE
04144 Endocytosis (4)	lola-PW
	lola-PU
04144@2x Endocytosis (4)	lola-PV
	lola-PB
04145 Phagosome (6)	lola-PZ
	lola-PAA
04145@2x Phagosome (6)	Pabp2-PA	K14396
	Pabp2-PB	K14396
04142 Lysosome (9)	bt-PC
	bt-PF
04142@2x Lysosome (9)	bt-PJ
	bt-PH
04146 Peroxisome (4)	bt-PI
	CG13972-PA	K24841
04146@2x Peroxisome (4)	CG12259-PA	K13119
	Gp93-PA	K09487
04140 Autophagy - animal (4)	CG4849-PA	K12852
	Moca-cyp-PA	K01802
04140@2x Autophagy - animal (4)	Moca-cyp-PB	K01802
	Moca-cyp-PC	K01802
04138 Autophagy - yeast (1)	CG1969-PB	K00621
	CG1969-PA	K00621
04138@2x Autophagy - yeast (1)	CG1969-PG	K00621
	CG1969-PH	K00621
04136 Autophagy - other (1)	CG1969-PE	K00621
	CG1969-PF	K00621
04136@2x Autophagy - other (1)	CG1969-PD	K00621
	CG7896-PA
04137 Mitophagy - animal (4)	CG7946-PA	K25057
	CG7946-PB	K25057
04137@2x Mitophagy - animal (4)	Npc2h-PB	K13443
	Npc2h-PA	K13443
04139 Mitophagy - yeast (4)	Npc2h-PC	K13443
	CG2118-PA	K01968
04139@2x Mitophagy - yeast (4)	CG2118-PB	K01968
	CG2118-PC	K01968
04110 Cell cycle (4)	CG2118-PD	K01968
	Ir100a-PA
04110@2x Cell cycle (4)	CG2316-PB	K05676
	CG2316-PG	K05676
04111 Cell cycle - yeast (3)	CG2316-PA	K05676
	CG2316-PE	K05676
04111@2x Cell cycle - yeast (3)	CG2316-PD	K05676
	CG2316-PC	K05676
04113 Meiosis - yeast (4)	CG2316-PH	K05676
	yellow-h-PA
04113@2x Meiosis - yeast (4)	Syt7-PB	K19907
	Syt7-PF	K19907
04114 Oocyte meiosis (4)	Syt7-PA	K19907
	Syt7-PM	K19907
04114@2x Oocyte meiosis (4)	Syt7-PI	K19907
	CG1732-PA	K05034
04210 Apoptosis (2)	CG1732-PB	K05034
	Fis1-PA	K17969
04210@2x Apoptosis (2)	Fis1-PC	K17969
	Fis1-PD	K17969
04214 Apoptosis - fly (2)	Fis1-PE	K17969
	Fis1-PF	K17969
04214@2x Apoptosis - fly (2)	Fis1-PG	K17969
	raps-PA	K15837
04215 Apoptosis - multiple species (1)	Dhap-at-PA	K00649
	Dhap-at-PB	K00649
04215@2x Apoptosis - multiple species (1)	Dhap-at-PC	K00649
	CG3038-PB
04216 Ferroptosis (3)	CG3038-PA
	CG3038-PC
04216@2x Ferroptosis (3)	Bap170-PA	K11765
	Adk3-PB	K00944
04217 Necroptosis (1)	Adk3-PA	K00944
	Adk3-PC	K00944
04217@2x Necroptosis (1)	Adk3-PD	K00944
	PP2A-B'-PE	K11584
04218 Cellular senescence (3)	PP2A-B'-PC	K11584
	PP2A-B'-PA	K11584
04218@2x Cellular senescence (3)	PP2A-B'-PB	K11584
	PP2A-B'-PD	K11584
04510 Focal adhesion (4)	PP2A-B'-PK	K11584
	PP2A-B'-PJ	K11584
04510@2x Focal adhesion (4)	PP2A-B'-PI	K11584
	PP2A-B'-PL	K11584
04520 Adherens junction (5)	PP2A-B'-PM	K11584
	PP2A-B'-PN	K11584
04520@2x Adherens junction (5)	PP2A-B'-PO	K11584
	PP2A-B'-PP	K11584
04530 Tight junction (6)	PP2A-B'-PQ	K11584
	Chrac-14-PB	K02326
04530@2x Tight junction (6)	CG5986-PA	K25059
	CG5986-PB	K25059
04540 Gap junction (3)	Cka-PA	K17608
	Cka-PB	K17608
04540@2x Gap junction (3)	Cka-PD	K17608
	Cka-PC	K17608
04550 Signaling pathways regulating pluripotency of stem cells (1)	Cka-PE	K17608
	Cka-PF	K17608
04550@2x Signaling pathways regulating pluripotency of stem cells (1)	Cka-PG	K17608
	Gos28-PA	K08495
02024 Quorum sensing (1)	Tret1-1-PA	K14258
	Tret1-1-PB	K14258
02024@2x Quorum sensing (1)	CG30338-PA
	CG30371-PA
04814 Motor proteins (2)	CG31211-PA	K13170
	CG31211-PB	K13170
04814@2x Motor proteins (2)	CG31211-PC	K13170
	CG31320-PA	K19759
04810 Regulation of actin cytoskeleton (6)	sals-PA
	sals-PC
04810@2x Regulation of actin cytoskeleton (6)	sals-PB
	sals-PD
04610 Complement and coagulation cascades (1)	sals-PG
	sals-PE
04610@2x Complement and coagulation cascades (1)	sals-PF
	sals-PH
04611 Platelet activation (3)	CG31460-PA
	CG31460-PB
04611@2x Platelet activation (3)	CG31712-PA	K13173
	CG31712-PB	K13173
04613 Neutrophil extracellular trap formation (4)	CG31760-PB
	CG31760-PC
04613@2x Neutrophil extracellular trap formation (4)	CG31760-PD
	CG31954-PA
04620 Toll-like receptor signaling pathway (1)	CG31974-PB
	CG31974-PC
04620@2x Toll-like receptor signaling pathway (1)	CG31974-PD
	Cap-D3-PA	K11491
04624 Toll and Imd signaling pathway (2)	Cap-D3-PB	K11491
	CG32082-PA	K05627
04624@2x Toll and Imd signaling pathway (2)	CG32082-PB	K05627
	CG32082-PE	K05627
04621 NOD-like receptor signaling pathway (2)	CG32082-PD	K05627
	ptip-PA	K14972
04621@2x NOD-like receptor signaling pathway (2)	CG32447-PB
	CG32447-PC
04623 Cytosolic DNA-sensing pathway (2)	CG32447-PD
	Muc14A-PA
04623@2x Cytosolic DNA-sensing pathway (2)	CG33057-PA	K10669
	CG33057-PB	K10669
04625 C-type lectin receptor signaling pathway (3)	NLaz-PA	K03098
	NLaz-PB	K03098
04625@2x C-type lectin receptor signaling pathway (3)	NLaz-PC	K03098
	dp-PI
04650 Natural killer cell mediated cytotoxicity (2)	dp-PJ
	dp-PM
04650@2x Natural killer cell mediated cytotoxicity (2)	dp-PO
	dp-PP
04612 Antigen processing and presentation (2)	dp-PQ
	dp-PR
04612@2x Antigen processing and presentation (2)	dp-PS
	dp-PT
04660 T cell receptor signaling pathway (5)	dp-PU
	dp-PV
04660@2x T cell receptor signaling pathway (5)	dp-PW
	dp-PX
04659 Th17 cell differentiation (1)	dp-PY
	dp-PZ
04659@2x Th17 cell differentiation (1)	dp-PAA
	Mical-PC	K19947
04657 IL-17 signaling pathway (1)	Mical-PH	K19947
	Mical-PG	K19947
04657@2x IL-17 signaling pathway (1)	Mical-PD	K19947
	Mical-PA	K19947
04662 B cell receptor signaling pathway (2)	Mical-PB	K19947
	Mical-PE	K19947
04662@2x B cell receptor signaling pathway (2)	Mical-PF	K19947
	Mical-PI	K19947
04664 Fc epsilon RI signaling pathway (2)	Mical-PK	K19947
	Mical-PL	K19947
04664@2x Fc epsilon RI signaling pathway (2)	Mical-PM	K19947
	CG33310-PB
04666 Fc gamma R-mediated phagocytosis (2)	SIFa-PB
	CG34015-PA	K12150
04666@2x Fc gamma R-mediated phagocytosis (2)	Ube3a-PA	K10587
	att-ORFA-PA	K15085
04670 Leukocyte transendothelial migration (2)	att-ORFA-PB	K15085
	att-ORFA-PC	K15085
04670@2x Leukocyte transendothelial migration (2)	att-ORFA-PD	K15085
	att-ORFA-PE	K15085
04062 Chemokine signaling pathway (5)	att-ORFA-PF	K15085
	Patj-PC	K06095
04062@2x Chemokine signaling pathway (5)	Patj-PA	K06095
	Patj-PB	K06095
04911 Insulin secretion (2)	CG34127-PC	K07378
	CG34127-PB	K07378
04911@2x Insulin secretion (2)	sif-PB	K05731
	sif-PA	K05731
04910 Insulin signaling pathway (5)	sif-PC	K05731
	sif-PF	K05731
04910@2x Insulin signaling pathway (5)	sif-PI	K05731
	sif-PJ	K05731
04922 Glucagon signaling pathway (3)	sif-PL	K05731
	sif-PM	K05731
04922@2x Glucagon signaling pathway (3)	sif-PK	K05731
	sif-PN	K05731
04920 Adipocytokine signaling pathway (1)	sif-PO	K05731
	sif-PP	K05731
04920@2x Adipocytokine signaling pathway (1)	Syx7-PA	K08488
	Syx7-PB	K08488
03320 PPAR signaling pathway (1)	l(2)37Cg-PA	K03020
	l(2)37Cg-PC	K03020
03320@2x PPAR signaling pathway (1)	l(2)37Cg-PD	K03020
	l(2)k09022-PA	K14550
04929 GnRH secretion (1)	spin-PE	K23677
	spin-PD	K23677
04929@2x GnRH secretion (1)	spin-PC	K23677
	spin-PB	K23677
04912 GnRH signaling pathway (3)	spin-PA	K23677
	UK114-PA	K09022
04912@2x GnRH signaling pathway (3)	UK114-PB	K09022
	ncm-PA	K13100
04915 Estrogen signaling pathway (4)	26-29-p-PA
	Pgk-PA	K00927
04915@2x Estrogen signaling pathway (4)	Pgk-PB	K00927
	Pgk-PC	K00927
04914 Progesterone-mediated oocyte maturation (1)	Pgk-PD	K00927
	Pgk-PE	K00927
04914@2x Progesterone-mediated oocyte maturation (1)	mnb-PE	K08825
	mnb-PG	K08825
04917 Prolactin signaling pathway (1)	mnb-PH	K08825
	mnb-PF	K08825
04917@2x Prolactin signaling pathway (1)	mnb-PI	K08825
	Nedd4-PE	K10591
04921 Oxytocin signaling pathway (3)	Nedd4-PF	K10591
	Nedd4-PG	K10591
04921@2x Oxytocin signaling pathway (3)	Nedd4-PI	K10591
	Nedd4-PH	K10591
04926 Relaxin signaling pathway (2)	Nedd4-PJ	K10591
	Nedd4-PK	K10591
04926@2x Relaxin signaling pathway (2)	Nedd4-PL	K10591
	Nedd4-PM	K10591
04935 Growth hormone synthesis, secretion and action (3)	Camta-PB	K21596
	Camta-PD	K21596
04935@2x Growth hormone synthesis, secretion and action (3)	Camta-PE	K21596
	Camta-PF	K21596
04918 Thyroid hormone synthesis (3)	Camta-PG	K21596
	Camta-PH	K21596
04918@2x Thyroid hormone synthesis (3)	Camta-PI	K21596
	CG17337-PA	K08660
04919 Thyroid hormone signaling pathway (4)	CG17337-PC	K08660
	Mppe-PD
04919@2x Thyroid hormone signaling pathway (4)	Mppe-PE
	Mppe-PA
04928 Parathyroid hormone synthesis, secretion and action (2)	Mppe-PB
	dnr1-PA	K10637
04928@2x Parathyroid hormone synthesis, secretion and action (2)	dnr1-PB	K10637
	TER94-PA	K13525
04916 Melanogenesis (2)	TER94-PC	K13525
	TER94-PD	K13525
04916@2x Melanogenesis (2)	TER94-PE	K13525
	Rpn3-PB	K03033
04924 Renin secretion (3)	Rpn3-PA	K03033
	CSN8-PB	K12181
04924@2x Renin secretion (3)	Trf2-PI	K03120
	Trf2-PG	K03120
04614 Renin-angiotensin system (2)	Trf2-PH	K03120
	Trf2-PF	K03120
04614@2x Renin-angiotensin system (2)	Trf2-PE	K03120
	Trf2-PJ	K03120
04925 Aldosterone synthesis and secretion (3)	Dhc64C-PC	K10413
	Dhc64C-PA	K10413
04925@2x Aldosterone synthesis and secretion (3)	Dhc64C-PD	K10413
	Dhc64C-PE	K10413
04927 Cortisol synthesis and secretion (1)	Dhc64C-PF	K10413
	Dhc64C-PG	K10413
04927@2x Cortisol synthesis and secretion (1)	Dhc64C-PH	K10413
	Dhc64C-PI	K10413
04260 Cardiac muscle contraction (3)	scaf6-PC	K12841
	scaf6-PA	K12841
04260@2x Cardiac muscle contraction (3)	scaf6-PE	K12841
	mtRNApol-PB	K10908
04261 Adrenergic signaling in cardiomyocytes (7)	mtRNApol-PA	K10908
	calypso-PB	K08588
04261@2x Adrenergic signaling in cardiomyocytes (7)	calypso-PA	K08588
	Vha44-PE	K02148
04270 Vascular smooth muscle contraction (4)	Vha44-PF	K02148
	Vha44-PA	K02148
04270@2x Vascular smooth muscle contraction (4)	Vha44-PB	K02148
	Vha44-PC	K02148
04970 Salivary secretion (5)	nsl1-PK	K18400
	nsl1-PL	K18400
04970@2x Salivary secretion (5)	nsl1-PM	K18400
	nsl1-PN	K18400
04971 Gastric acid secretion (3)	nsl1-PO	K18400
	nsl1-PD	K18400
04971@2x Gastric acid secretion (3)	nsl1-PH	K18400
	nsl1-PE	K18400
04972 Pancreatic secretion (8)	nsl1-PJ	K18400
	nsl1-PI	K18400
04972@2x Pancreatic secretion (8)	nsl1-PF	K18400
	nsl1-PP	K18400
04976 Bile secretion (1)	Mdh2-PA	K00026
	norpA-PF	K05858
04976@2x Bile secretion (1)	norpA-PD	K05858
	norpA-PC	K05858
04973 Carbohydrate digestion and absorption (4)	norpA-PA	K05858
	norpA-PB	K05858
04973@2x Carbohydrate digestion and absorption (4)	norpA-PE	K05858
	Mdh1-PA	K00025
04974 Protein digestion and absorption (2)	Mdh1-PB	K00025
	ATPsyn-beta-PA	K02133
04974@2x Protein digestion and absorption (2)	ATPsyn-beta-PD	K02133
	ATPsyn-beta-PC	K02133
04975 Fat digestion and absorption (1)	Ssrp-PA	K09272
	Gsc-PC	K09324
04975@2x Fat digestion and absorption (1)	Gsc-PD	K09324
	Rac1-PA	K04392
04979 Cholesterol metabolism (2)	Rac1-PB	K04392
	cora-PB	K23961
04979@2x Cholesterol metabolism (2)	cora-PA	K23961
	cora-PC	K23961
04978 Mineral absorption (3)	cora-PE	K23961
	cora-PF	K23961
04978@2x Mineral absorption (3)	cora-PG	K23961
	Aldh-III-PI	K00129
04962 Vasopressin-regulated water reabsorption (2)	Aldh-III-PE	K00129
	Aldh-III-PK	K00129
04962@2x Vasopressin-regulated water reabsorption (2)	Aldh-III-PL	K00129
	Aldh-III-PM	K00129
04960 Aldosterone-regulated sodium reabsorption (1)	Aldh-III-PN	K00129
	Aldh-III-PO	K00129
04960@2x Aldosterone-regulated sodium reabsorption (1)	Aldh-III-PP	K00129
	Aldh-III-PR	K00129
04961 Endocrine and other factor-regulated calcium reabsorption (3)	Aldh-III-PS	K00129
	Aldh-III-PT	K00129
04961@2x Endocrine and other factor-regulated calcium reabsorption (3)	Aldh-III-PQ	K00129
	Aldh-III-PU	K00129
04964 Proximal tubule bicarbonate reclamation (2)	Sec61beta-PA	K09481
	blw-PA	K02132
04964@2x Proximal tubule bicarbonate reclamation (2)	Rsf1-PA
	Rsf1-PB
04966 Collecting duct acid secretion (1)	Dop1R1-PB	K04144
	Dop1R1-PC	K04144
04966@2x Collecting duct acid secretion (1)	Dop1R1-PD	K04144
	Dop1R1-PE	K04144
04724 Glutamatergic synapse (1)	lark-PB	K13187
	lark-PA	K13187
04724@2x Glutamatergic synapse (1)	lark-PC	K13187
	lark-PE	K13187
04727 GABAergic synapse (2)	lark-PD	K13187
	Mvl-PB	K21398
04727@2x GABAergic synapse (2)	Mvl-PD	K21398
	Mvl-PE	K21398
04725 Cholinergic synapse (1)	Mvl-PH	K21398
	Mvl-PF	K21398
04725@2x Cholinergic synapse (1)	Mvl-PG	K21398
	insc-PA
04728 Dopaminergic synapse (6)	Ret-PC	K05126
	Ret-PB	K05126
04728@2x Dopaminergic synapse (6)	Ret-PA	K05126
	lute-PD	K10478
04726 Serotonergic synapse (1)	lute-PA	K10478
	lute-PB	K10478
04726@2x Serotonergic synapse (1)	lute-PC	K10478
	Ca-P60A-PE	K05853
04720 Long-term potentiation (2)	Ca-P60A-PB	K05853
	Ca-P60A-PA	K05853
04720@2x Long-term potentiation (2)	Ca-P60A-PG	K05853
	Ca-P60A-PD	K05853
04730 Long-term depression (1)	Ca-P60A-PC	K05853
	Ca-P60A-PH	K05853
04730@2x Long-term depression (1)	Ca-P60A-PF	K05853
	Ca-P60A-PI	K05853
04723 Retrograde endocannabinoid signaling (1)	CG43321-PA
	CG43373-PB
04723@2x Retrograde endocannabinoid signaling (1)	CG43373-PC
	sqd-PD	K03102
04721 Synaptic vesicle cycle (2)	sqd-PB	K03102
	sqd-PA	K03102
04721@2x Synaptic vesicle cycle (2)	sqd-PE	K03102
	sqd-PC	K03102
04722 Neurotrophin signaling pathway (4)	nwk-PB	K20125
	nwk-PC	K20125
04722@2x Neurotrophin signaling pathway (4)	nwk-PD	K20125
	nwk-PF	K20125
04744 Phototransduction (1)	nwk-PH	K20125
	nwk-PI	K20125
04744@2x Phototransduction (1)	nwk-PJ	K20125
	nwk-PK	K20125
04745 Phototransduction - fly (2)	nwk-PL	K20125
	nwk-PG	K20125
04745@2x Phototransduction - fly (2)	tgo-PA	K09097
	tgo-PB	K09097
04740 Olfactory transduction (1)	CG43867-PC	K24020
	CG43867-PI	K24020
04740@2x Olfactory transduction (1)	CG43867-PH	K24020
	CG43867-PD	K24020
04742 Taste transduction (1)	CG43867-PF	K24020
	CG43867-PB	K24020
04742@2x Taste transduction (1)	CG43867-PA	K24020
	CG43867-PJ	K24020
04750 Inflammatory mediator regulation of TRP channels (2)	CG43867-PK	K24020
	CG43867-PL	K24020
04750@2x Inflammatory mediator regulation of TRP channels (2)	Eip93F-PA	K20015
	Eip93F-PC	K20015
04320 Dorso-ventral axis formation (2)	Eip93F-PB	K20015
	CkIIalpha-PF	K03097
04320@2x Dorso-ventral axis formation (2)	CkIIalpha-PG	K03097
	CkIIalpha-PE	K03097
04360 Axon guidance (2)	CkIIalpha-PD	K03097
	CkIIalpha-PB	K03097
04360@2x Axon guidance (2)	CkIIalpha-PC	K03097
	CkIIalpha-PA	K03097
04361 Axon regeneration (4)	ens-PB	K16806
	ens-PI	K16806
04361@2x Axon regeneration (4)	ens-PK	K16806
	ens-PA	K16806
04380 Osteoclast differentiation (4)	ens-PG	K16806
	ens-PE	K16806
04380@2x Osteoclast differentiation (4)	ens-PF	K16806
	ens-PC	K16806
04211 Longevity regulating pathway (2)	ens-PJ	K16806
	ens-PD	K16806
04211@2x Longevity regulating pathway (2)	ens-PH	K16806
	ens-PL	K16806
04212 Longevity regulating pathway - worm (4)	RhoGEF3-PA	K05769
	RhoGEF3-PE	K05769
04212@2x Longevity regulating pathway - worm (4)	RhoGEF3-PC	K05769
	RhoGEF3-PB	K05769
04213 Longevity regulating pathway - multiple species (2)	RhoGEF3-PF	K05769
	RhoGEF3-PG	K05769
04213@2x Longevity regulating pathway - multiple species (2)	RhoGEF3-PH	K05769
	RhoGEF3-PJ	K05769
04713 Circadian entrainment (2)	RhoGEF3-PK	K05769
	RhoGEF3-PL	K05769
04713@2x Circadian entrainment (2)	RhoGEF3-PM	K05769
	smt3-PA	K12160
04712 Circadian rhythm - plant (1)	Strn-Mlck-PG
	Strn-Mlck-PB
04712@2x Circadian rhythm - plant (1)	Strn-Mlck-PJ
	Strn-Mlck-PM
04714 Thermogenesis (9)	Strn-Mlck-PN
	Strn-Mlck-PR
04714@2x Thermogenesis (9)	Strn-Mlck-PS
	Strn-Mlck-PT
04626 Plant-pathogen interaction (2)	Strn-Mlck-PU
	Strn-Mlck-PV
04626@2x Plant-pathogen interaction (2)	nac-PA	K15279
	rad-PI
05200 Pathways in cancer (9)	rad-PJ
	rad-PK
05200@2x Pathways in cancer (9)	rad-PL
	rad-PM
05202 Transcriptional misregulation in cancer (1)	rad-PN
	NnaD-PA	K23437
05202@2x Transcriptional misregulation in cancer (1)	NnaD-PB	K23437
	NnaD-PC	K23437
05206 MicroRNAs in cancer (4)	NnaD-PD	K23437
	NnaD-PE	K23437
05206@2x MicroRNAs in cancer (4)	NnaD-PF	K23437
	NnaD-PG	K23437
05205 Proteoglycans in cancer (8)	NnaD-PH	K23437
	NnaD-PI	K23437
05205@2x Proteoglycans in cancer (8)	NnaD-PJ	K23437
	coro-PA	K13886
05207 Chemical carcinogenesis - receptor activation (4)	coro-PB	K13886
	coro-PC	K13886
05207@2x Chemical carcinogenesis - receptor activation (4)	coro-PD	K13886
	coro-PE	K13886
05208 Chemical carcinogenesis - reactive oxygen species (7)	coro-PF	K13886
	coro-PG	K13886
05208@2x Chemical carcinogenesis - reactive oxygen species (7)	Trs33-PA	K20304
	btsz-PB	K17598
05203 Viral carcinogenesis (6)	btsz-PC	K17598
	btsz-PD	K17598
05203@2x Viral carcinogenesis (6)	btsz-PE	K17598
	btsz-PF	K17598
05230 Central carbon metabolism in cancer (5)	btsz-PG	K17598
	btsz-PH	K17598
05230@2x Central carbon metabolism in cancer (5)	btsz-PI	K17598
	btsz-PJ	K17598
05231 Choline metabolism in cancer (3)	mfr-PB	K19949
	mfr-PC	K19949
05231@2x Choline metabolism in cancer (3)	mfr-PD	K19949
	mfr-PE	K19949
05235 PD-L1 expression and PD-1 checkpoint pathway in cancer (2)	mfr-PF	K19949
	mfr-PI	K19949
05235@2x PD-L1 expression and PD-1 checkpoint pathway in cancer (2)	mfr-PJ	K19949
	Ten-a-PP	K24473
05210 Colorectal cancer (4)	Ten-a-PD	K24473
	Ten-a-PE	K24473
05210@2x Colorectal cancer (4)	Ten-a-PF	K24473
	Ten-a-PO	K24473
05212 Pancreatic cancer (2)	Ten-a-PG	K24473
	Ten-a-PI	K24473
05212@2x Pancreatic cancer (2)	Ten-a-PK	K24473
	Ten-a-PL	K24473
05225 Hepatocellular carcinoma (4)	Ten-a-PM	K24473
	Ten-a-PN	K24473
05225@2x Hepatocellular carcinoma (4)	KdelR-PA	K10949
	KdelR-PB	K10949
05226 Gastric cancer (2)	KdelR-PC	K10949
	Cp1-PA	K01365
05226@2x Gastric cancer (2)	Cp1-PC	K01365
	Cp1-PE	K01365
05214 Glioma (3)	Cp1-PD	K01365
	Dhc16F-PA	K10408
05214@2x Glioma (3)	Pdi-PA	K09580
	Pdi-PE	K09580
05216 Thyroid cancer (1)	Rab2-PA	K07877
	Rab2-PB	K07877
05216@2x Thyroid cancer (1)	Rh5-PA	K04255
	Rh5-PB	K04255
05221 Acute myeloid leukemia (2)	Rho1-PB	K04513
	Rho1-PC	K04513
05221@2x Acute myeloid leukemia (2)	Rho1-PD	K04513
	Rho1-PF	K04513
05220 Chronic myeloid leukemia (1)	Rho1-PG	K04513
	Rho1-PA	K04513
05220@2x Chronic myeloid leukemia (1)	sty-PC	K17383
	sty-PB	K17383
05211 Renal cell carcinoma (3)	Mcm2-PA	K02540
	olf186-M-PA
05211@2x Renal cell carcinoma (3)	alpha-Est7-PA
	Cap-PA	K06669
05215 Prostate cancer (3)	Dref-PA
	Dref-PB
05215@2x Prostate cancer (3)	Rab11-PB	K07904
	Rab11-PA	K07904
05213 Endometrial cancer (1)	hrg-PC	K14376
	hrg-PA	K14376
05213@2x Endometrial cancer (1)	hrg-PB	K14376
	hrg-PD	K14376
05224 Breast cancer (2)	Ipp-PA	K01107
	angel-PA	K18729
05224@2x Breast cancer (2)	colt-PA	K15109
	colt-PD	K15109
05223 Non-small cell lung cancer (2)	ATPCL-PG	K01648
	ATPCL-PD	K01648
05223@2x Non-small cell lung cancer (2)	ATPCL-PE	K01648
	ATPCL-PF	K01648
05166 Human T-cell leukemia virus 1 infection (1)	lush-PA
	lush-PB
05166@2x Human T-cell leukemia virus 1 infection (1)	crol-PB
	crol-PC
05170 Human immunodeficiency virus 1 infection (3)	crol-PD
	crol-PA
05170@2x Human immunodeficiency virus 1 infection (3)	crol-PE
	crol-PF
05161 Hepatitis B (1)	crol-PG
	crol-PH
05161@2x Hepatitis B (1)	crol-PI
	kraken-PA
05160 Hepatitis C (4)	kraken-PB
	chb-PB	K16578
05160@2x Hepatitis C (4)	chb-PA	K16578
	chb-PC	K16578
05171 Coronavirus disease - COVID-19 (3)	scu-PA	K08683
	scu-PB	K08683
05171@2x Coronavirus disease - COVID-19 (3)	Tor-PA	K07203
	Tor-PB	K07203
05164 Influenza A (2)	CG10340-PA	K07555
	CG1910-PA
05164@2x Influenza A (2)	CG1910-PD
	CG1910-PC
05162 Measles (2)	Sodh-2-PA	K00008
	Adk2-PA	K00939
05162@2x Measles (2)	SmD3-PA	K11088
	RpL39-PA	K02924
05168 Herpes simplex virus 1 infection (1)	Rbcn-3A-PB	K24155
	waw-PA	K21594
05168@2x Herpes simplex virus 1 infection (1)	bbx-PB	K21643
	bbx-PC	K21643
05163 Human cytomegalovirus infection (6)	bbx-PD	K21643
	bbx-PE	K21643
05163@2x Human cytomegalovirus infection (6)	Plap-PA	K14018
	Plap-PC	K14018
05167 Kaposi sarcoma-associated herpesvirus infection (3)	Plap-PB	K14018
	Hop-PA	K09553
05167@2x Kaposi sarcoma-associated herpesvirus infection (3)	Cpsf160-PB	K14401
	Cpsf160-PA	K14401
05169 Epstein-Barr virus infection (5)	PRL-1-PA	K18041
	PRL-1-PB	K18041
05169@2x Epstein-Barr virus infection (5)	PRL-1-PC	K18041
	PRL-1-PD	K18041
05165 Human papillomavirus infection (10)	Optix-PA	K19473
	Optix-PB	K19473
05165@2x Human papillomavirus infection (10)	Optix-PC	K19473
	CG13360-PA
05110 Vibrio cholerae infection (3)	CG4199-PC	K22747
	CG4199-PD	K22747
05110@2x Vibrio cholerae infection (3)	CG4199-PB	K22747
	CG4199-PA	K22747
05120 Epithelial cell signaling in Helicobacter pylori infection (2)	CG4199-PG	K22747
	CG4199-PH	K22747
05120@2x Epithelial cell signaling in Helicobacter pylori infection (2)	CG4199-PI	K22747
	Hmt4-20-PA	K11429
05130 Pathogenic Escherichia coli infection (3)	Hmt4-20-PB	K11429
	Adar-PA	K13194
05130@2x Pathogenic Escherichia coli infection (3)	Adar-PB	K13194
	Adar-PC	K13194
05132 Salmonella infection (5)	Adar-PI	K13194
	Adar-PJ	K13194
05132@2x Salmonella infection (5)	Adar-PK	K13194
	Adar-PM	K13194
05131 Shigellosis (5)	Adar-PH	K13194
	Adar-PD	K13194
05131@2x Shigellosis (5)	Adar-PE	K13194
	Adar-PF	K13194
05135 Yersinia infection (3)	Adar-PN	K13194
	Adar-PO	K13194
05135@2x Yersinia infection (3)	Adar-PP	K13194
	bip2-PA	K14650
05133 Pertussis (2)	Eaat2-PA
	Eaat2-PC
05133@2x Pertussis (2)	Eaat2-PD
	Nhe1-PB	K14724
05134 Legionellosis (1)	Thd1-PA	K20813
	Thd1-PB	K20813
05134@2x Legionellosis (1)	Thd1-PC	K20813
	CSN3-PA	K12177
05152 Tuberculosis (3)	Eb1-PB	K10436
	Eb1-PD	K10436
05152@2x Tuberculosis (3)	Eb1-PA	K10436
	Eb1-PE	K10436
05100 Bacterial invasion of epithelial cells (2)	Eb1-PF	K10436
	Eb1-PG	K10436
05100@2x Bacterial invasion of epithelial cells (2)	Aats-thr-PB	K01868
	Aats-thr-PA	K01868
05146 Amoebiasis (1)	Aats-thr-PC	K01868
	Aats-thr-PD	K01868
05146@2x Amoebiasis (1)	l(1)G0196-PG	K13024
	l(1)G0196-PH	K13024
05142 Chagas disease (3)	l(1)G0196-PI	K13024
	l(1)G0196-PJ	K13024
05142@2x Chagas disease (3)	l(1)G0196-PK	K13024
	l(1)G0196-PL	K13024
05143 African trypanosomiasis (1)	l(1)G0196-PM	K13024
	l(1)G0196-PN	K13024
05143@2x African trypanosomiasis (1)	l(1)G0196-PO	K13024
	l(1)G0196-PP	K13024
05322 Systemic lupus erythematosus (1)	l(1)G0156-PA	K00030
	l(1)G0156-PD	K00030
05322@2x Systemic lupus erythematosus (1)	l(1)G0156-PC	K00030
	Tcp-1zeta-PA	K09498
05323 Rheumatoid arthritis (2)	Amph-PA	K12562
	Amph-PB	K12562
05323@2x Rheumatoid arthritis (2)	Amph-PC	K12562
	Tim8-PA	K17780
05010 Alzheimer disease (13)	Tim8-PB	K17780
	epsilonCOP-PA	K17268
05010@2x Alzheimer disease (13)	pgant3-PA	K00710
	CG5815-PA	K15193
05012 Parkinson disease (9)	CG5815-PC	K15193
	mino-PA	K00629
05012@2x Parkinson disease (9)	mino-PC	K00629
	mino-PB	K00629
05014 Amyotrophic lateral sclerosis (10)	mino-PE	K00629
	pdgy-PA
05014@2x Amyotrophic lateral sclerosis (10)	pdgy-PD
	pdgy-PB
05016 Huntington disease (9)	pdgy-PC
	LM408-PA	K12311
05016@2x Huntington disease (9)	LM408-PB	K12311
	CG6404-PB	K03217
05017 Spinocerebellar ataxia (8)	CG6404-PA	K03217
	Aac11-PA
05017@2x Spinocerebellar ataxia (8)	MP1-PA
	MP1-PC
05020 Prion disease (8)	l(1)G0232-PD	K18038
	l(1)G0232-PB	K18038
05020@2x Prion disease (8)	l(1)G0232-PC	K18038
	l(1)G0232-PA	K18038
05022 Pathways of neurodegeneration - multiple diseases (15)	l(1)G0232-PE	K18038
	l(1)G0232-PF	K18038
05022@2x Pathways of neurodegeneration - multiple diseases (15)	l(1)G0232-PI	K18038
	l(1)G0232-PG	K18038
05030 Cocaine addiction (1)	l(1)G0232-PH	K18038
	l(1)G0222-PD	K21412
05030@2x Cocaine addiction (1)	l(1)G0222-PE	K21412
	l(1)G0222-PF	K21412
05031 Amphetamine addiction (2)	l(1)G0222-PG	K21412
	Sin-PA	K14721
05031@2x Amphetamine addiction (2)	Sin-PC	K14721
	Drep-2-PA
05032 Morphine addiction (1)	Drep-2-PB
	Drep-2-PD
05032@2x Morphine addiction (1)	Drep-2-PC
	JhI-26-PA
05034 Alcoholism (3)	CG16857-PA
	CG7985-PA	K14459
05034@2x Alcoholism (3)	CG7985-PB	K14459
	Rpt1-PA	K03061
05417 Lipid and atherosclerosis (5)	CG15269-PA
	Spn88Ea-PA
05417@2x Lipid and atherosclerosis (5)	Spn88Ea-PB
	sds22-PA	K17550
05418 Fluid shear stress and atherosclerosis (6)	Uba2-PA	K10685
	REG-PA	K06698
05418@2x Fluid shear stress and atherosclerosis (6)	REG-PB	K06698
	Hml-PA	K03900
05410 Hypertrophic cardiomyopathy (2)	Hml-PB	K03900
	CHES-1-like-PA
05410@2x Hypertrophic cardiomyopathy (2)	CHES-1-like-PB
	CHES-1-like-PD
05412 Arrhythmogenic right ventricular cardiomyopathy (1)	CHES-1-like-PC
	Aos1-PA	K10684
05412@2x Arrhythmogenic right ventricular cardiomyopathy (1)	Vap-33A-PB
	Vap-33A-PA
05414 Dilated cardiomyopathy (1)	Vap-33A-PC
	Vap-33A-PE
05414@2x Dilated cardiomyopathy (1)	CG3556-PA
	CG3556-PB
05415 Diabetic cardiomyopathy (8)	CG3009-PA	K01047
	CG3009-PB	K01047
05415@2x Diabetic cardiomyopathy (8)	CG3009-PD	K01047
	CG3309-PA
05416 Viral myocarditis (1)	CG3309-PB
	CG3016-PA	K11851
05416@2x Viral myocarditis (1)	CG3016-PB	K11851
	CG5921-PC	K21877
04930 Type II diabetes mellitus (3)	CG5921-PD	K21877
	CG5921-PE	K21877
04930@2x Type II diabetes mellitus (3)	CG4666-PA
	CG4666-PB
04936 Alcoholic liver disease (1)	snz-PA	K17887
	snz-PB	K17887
04936@2x Alcoholic liver disease (1)	CG15343-PA
	Trf4-1-PC	K03514
04932 Non-alcoholic fatty liver disease (2)	Trf4-1-PE	K03514
	Trf4-1-PF	K03514
04932@2x Non-alcoholic fatty liver disease (2)	Trf4-1-PG	K03514
	Trf4-1-PH	K03514
04931 Insulin resistance (2)	Trf4-1-PI	K03514
	Trf4-1-PJ	K03514
04931@2x Insulin resistance (2)	spirit-PB	K20675
	spirit-PA	K20675
04933 AGE-RAGE signaling pathway in diabetic complications (2)	spirit-PC	K20675
	spirit-PD	K20675
04933@2x AGE-RAGE signaling pathway in diabetic complications (2)	CG10962-PB	K15890
	CG7246-PA	K14557
04934 Cushing syndrome (2)	CG15312-PB
	CG15312-PC
04934@2x Cushing syndrome (2)	CG15312-PA
	CG15312-PD
01521 EGFR tyrosine kinase inhibitor resistance (2)	CG15312-PE
	CG15312-PF
01521@2x EGFR tyrosine kinase inhibitor resistance (2)	Amun-PB
	Amun-PD
01522 Endocrine resistance (2)	Amun-PC
	Amun-PE
01522@2x Endocrine resistance (2)	Amun-PA
	Amun-PF
	Amun-PG
	Amun-PH
	Amun-PI
	Amun-PL
	Amun-PJ
	Amun-PK
	CG9360-PA	K15890
	CG10362-PA	K24060
	Fer3HCH-PA	K00522
	MFS10-PA	K12301
	MFS10-PC	K12301
	MFS10-PB	K12301
	CG1998-PA	K22282
	CG1998-PB	K22282
	CG1998-PC	K22282
	CG9940-PB	K01950
	CG9940-PA	K01950
	CG9940-PC	K01950
	Or13a-PA	K22984
	CG15040-PA
	wgn-PA	K16679
	wgn-PB	K16679
	CG15449-PA
	CG3662-PA	K18264
	CG3662-PB	K18264
	CG3662-PC	K18264
	CG3662-PD	K18264
	CG17652-PA	K14773
	CG17652-PB	K14773
	Cwc25-PA
	CG3542-PA	K12821
	CG17260-PA
	CG17260-PC
	CG17260-PB
	mxt-PB
	mxt-PA
	mxt-PC
	mxt-PE
	mxt-PF
	mxt-PG
	mxt-PD
	CG3792-PA	K09660
	CG9044-PB
	CG9044-PC

## Sheet: Droso
List of Drosophila orthologs
FBgn0083963
FBgn0067864
FBgn0067783
FBgn0061469
FBgn0054015
FBgn0053555
FBgn0053527
FBgn0053522
FBgn0053208
FBgn0053196
FBgn0053126
FBgn0053057
FBgn0052627
FBgn0052580
FBgn0052447
FBgn0052158
FBgn0052133
FBgn0052082
FBgn0051989
FBgn0051974
FBgn0051954
FBgn0051760
FBgn0051712
FBgn0051460
FBgn0051374
FBgn0051320
FBgn0051211
FBgn0050371
FBgn0050338
FBgn0050035
FBgn0044871
FBgn0044323
FBgn0043455
FBgn0043002
FBgn0042693
FBgn0042094
FBgn0042085
FBgn0040373
FBgn0040212
FBgn0040080
FBgn0039969
FBgn0039915
FBgn0039900
FBgn0039896
FBgn0039890
FBgn0039879
FBgn0039877
FBgn0039801
FBgn0039743
FBgn0039728
FBgn0039690
FBgn0039581
FBgn0039566
FBgn0039562
FBgn0039557
FBgn0039522
FBgn0039357
FBgn0039357
FBgn0039271
FBgn0039229
FBgn0039213
FBgn0038950
FBgn0038894
FBgn0038874
FBgn0038826
FBgn0038818
FBgn0038746
FBgn0038744
FBgn0038692
FBgn0038675
FBgn0038672
FBgn0038587
FBgn0038583
FBgn0038516
FBgn0038501
FBgn0038484
FBgn0038438
FBgn0038412
FBgn0038364
FBgn0038337
FBgn0038323
FBgn0038275
FBgn0038272
FBgn0038271
FBgn0038244
FBgn0038151
FBgn0038145
FBgn0038115
FBgn0038037
FBgn0038037
FBgn0037958
FBgn0037944
FBgn0037880
FBgn0037836
FBgn0037794
FBgn0037760
FBgn0037747
FBgn0037719
FBgn0037671
FBgn0037614
FBgn0037567
FBgn0037533
FBgn0037506
FBgn0037379
FBgn0037360
FBgn0037339
FBgn0037322
FBgn0037276
FBgn0037185
FBgn0037138
FBgn0037137
FBgn0037126
FBgn0036927
FBgn0036827
FBgn0036768
FBgn0036736
FBgn0036702
FBgn0036689
FBgn0036663
FBgn0036659
FBgn0036614
FBgn0036575
FBgn0036570
FBgn0036569
FBgn0036381
FBgn0036381
FBgn0036337
FBgn0036333
FBgn0036277
FBgn0036203
FBgn0036169
FBgn0035976
FBgn0035966
FBgn0035960
FBgn0035959
FBgn0035935
FBgn0035811
FBgn0035767
FBgn0035720
FBgn0035600
FBgn0035519
FBgn0035500
FBgn0035427
FBgn0035298
FBgn0035281
FBgn0035253
FBgn0035192
FBgn0035152
FBgn0035134
FBgn0035128
FBgn0034920
FBgn0034802
FBgn0034788
FBgn0034753
FBgn0034738
FBgn0034618
FBgn0034539
FBgn0034528
FBgn0034500
FBgn0034497
FBgn0034446
FBgn0034420
FBgn0034286
FBgn0034269
FBgn0034142
FBgn0034141
FBgn0034091
FBgn0034088
FBgn0034087
FBgn0034083
FBgn0034066
FBgn0033984
FBgn0033901
FBgn0033883
FBgn0033814
FBgn0033761
FBgn0033690
FBgn0033675
FBgn0033669
FBgn0033583
FBgn0033426
FBgn0033417
FBgn0033382
FBgn0033226
FBgn0033187
FBgn0033109
FBgn0033095
FBgn0033035
FBgn0033019
FBgn0032946
FBgn0032913
FBgn0032782
FBgn0032762
FBgn0032750
FBgn0032698
FBgn0032678
FBgn0032536
FBgn0032475
FBgn0032451
FBgn0032408
FBgn0032382
FBgn0032363
FBgn0032237
FBgn0032221
FBgn0032213
FBgn0032151
FBgn0032132
FBgn0032123
FBgn0032120
FBgn0032101
FBgn0032052
FBgn0031997
FBgn0031975
FBgn0031895
FBgn0031880
FBgn0031864
FBgn0031752
FBgn0031662
FBgn0031637
FBgn0031498
FBgn0031492
FBgn0031492
FBgn0031452
FBgn0031361
FBgn0031300
FBgn0031285
FBgn0031146
FBgn0030941
FBgn0030940
FBgn0030940
FBgn0030940
FBgn0030940
FBgn0030715
FBgn0030512
FBgn0030485
FBgn0030452
FBgn0030449
FBgn0030444
FBgn0030358
FBgn0030332
FBgn0030328
FBgn0030174
FBgn0030081
FBgn0030073
FBgn0030051
FBgn0030049
FBgn0030029
FBgn0029976
FBgn0029838
FBgn0029835
FBgn0029819
FBgn0029756
FBgn0029720
FBgn0029708
FBgn0029687
FBgn0029512
FBgn0029504
FBgn0029167
FBgn0029133
FBgn0029113
FBgn0028992
FBgn0028984
FBgn0028967
FBgn0028924
FBgn0028878
FBgn0028687
FBgn0028510
FBgn0028499
FBgn0028482
FBgn0028424
FBgn0028408
FBgn0028402
FBgn0028343
FBgn0028341
FBgn0027930
FBgn0027885
FBgn0027615
FBgn0027611
FBgn0027601
FBgn0027579
FBgn0027574
FBgn0027558
FBgn0027496
FBgn0027359
FBgn0027356
FBgn0027329
FBgn0027291
FBgn0027279
FBgn0027081
FBgn0027066
FBgn0027055
FBgn0026869
FBgn0026787
FBgn0026758
FBgn0026438
FBgn0026262
FBgn0026170
FBgn0026086
FBgn0025639
FBgn0025628
FBgn0025623
FBgn0025620
FBgn0025360
FBgn0024923
FBgn0024734
FBgn0024698
FBgn0024352
FBgn0024314
FBgn0024251
FBgn0024182
FBgn0023458
FBgn0023170
FBgn0023167
FBgn0022708
FBgn0022359
FBgn0022349
FBgn0022344
FBgn0022268
FBgn0021796
FBgn0021765
FBgn0021760
FBgn0020611
FBgn0020545
FBgn0020309
FBgn0020277
FBgn0020236
FBgn0019830
FBgn0019652
FBgn0016762
FBgn0016672
FBgn0015949
FBgn0015790
FBgn0015664
FBgn0015615
FBgn0015575
FBgn0015522
FBgn0015014
FBgn0014861
FBgn0014388
FBgn0014020
FBgn0014019
FBgn0014009
FBgn0014002
FBgn0014002
FBgn0013988
FBgn0013988
FBgn0013948
FBgn0013948
FBgn0013809
FBgn0013770
FBgn0011829
FBgn0011674
FBgn0011672
FBgn0011640
FBgn0011582
FBgn0011305
FBgn0011211
FBgn0010638
FBgn0010548
FBgn0010434
FBgn0010349
FBgn0010333
FBgn0010323
FBgn0010278
FBgn0010278
FBgn0010217
FBgn0005776
FBgn0005666
FBgn0005648
FBgn0005630
FBgn0005386
FBgn0004895
FBgn0004889
FBgn0004868
FBgn0004638
FBgn0004625
FBgn0004595
FBgn0004571
FBgn0004551
FBgn0004514
FBgn0004446
FBgn0004055
FBgn0003720
FBgn0003638
FBgn0003612
FBgn0003498
FBgn0003206
FBgn0003178
FBgn0003165
FBgn0003124
FBgn0003075
FBgn0002926
FBgn0002917
FBgn0002906
FBgn0002783
FBgn0002778
FBgn0002777
FBgn0002773
FBgn0002577
FBgn0001311
FBgn0001220
FBgn0001208
FBgn0001186
FBgn0001186
FBgn0001124
FBgn0001124
FBgn0001112
FBgn0001112
FBgn0000575
FBgn0000486
FBgn0000473
FBgn0000464
FBgn0000455
FBgn0000261
FBgn0000258
FBgn0000253
FBgn0000079
FBgn0000044
