# Supplementary material for: Behavioral and genetic correlates of heterogeneity in learning performance in individual honeybees, Apis mellifera
Source: PLoS One. 2024 Jun 12;19(6):e0304563. doi: 10.1371/journal.pone.0304563 (PMC11168654; doi:10.1371/journal.pone.0304563)
Supplement: S8 Table — The DAVID functional annotation chart showed a list of 76 statistically significant terms from the list of behavioral genes, which includes microtubule-associated complex, neurogenesis, mitochondrion, etc. (XLSX) [file pone.0304563.s009.xlsx]

## Sheet: annotation cluster
S8 Table. DAVID functional annotation chart.
The DAVID functional annotation chart showed a list of 76 statistically significant terms from the list of behavioral genes, which includes microtubule-associated complex, neurogenesis, mitochondrion, etc.
Column1	Column2	Column3	Column4	Column5	Column6	Column7	Column8	Column9	Column10
Annotation Cluster 1	Enrichment Score: 1.5900657056385428
Category	Term	Count	%	p-Value	Genes	List Total	Bonferroni	Benjamini	FDR
GOTERM_CC_DIRECT	GO:0071011~precatalytic spliceosome	10	2.9069767441860463	0.014518630929568408	FBGN0035253, FBGN0023167, FBGN0011640, FBGN0036277, FBGN0039566, FBGN0029133, FBGN0031492, FBGN0005648, FBGN0039581, FBGN0038826	302	0.9828501528613822	0.857175040049213	0.857175040049213
GOTERM_BP_DIRECT	GO:0000398~mRNA splicing, via spliceosome	13	3.77906976744186	0.022474542158827084	FBGN0035253, FBGN0043455, FBGN0011640, FBGN0036277, FBGN0039566, FBGN0031492, FBGN0005648, FBGN0039581, FBGN0023167, FBGN0031452, FBGN0029133, FBGN0011305, FBGN0038826	300	0.9999999999873702	1.0	1.0
GOTERM_CC_DIRECT	GO:0071013~catalytic step 2 spliceosome	8	2.3255813953488373	0.05202191850695586	FBGN0035253, FBGN0023167, FBGN0011640, FBGN0036277, FBGN0039566, FBGN0029133, FBGN0005648, FBGN0039581	302	0.9999996452468294	0.9773151172817455	0.9773151172817455
Annotation Cluster 2	Enrichment Score: 1.3731505074394315
Category	Term	Count	%	p-Value	Genes	List Total	Bonferroni	Benjamini	FDR
INTERPRO	IPR005225:Small GTP-binding protein domain	9	2.616279069767442	0.0034179644079022	FBGN0014020, FBGN0032782, FBGN0039566, FBGN0010333, FBGN0015790, FBGN0034446, FBGN0003206, FBGN0024182, FBGN0014009	322	0.8973920260089985	1.0	1.0
GOTERM_MF_DIRECT	GO:0005525~GTP binding	12	3.488372093023256	0.015539342982256218	FBGN0039213, FBGN0014020, FBGN0021760, FBGN0032782, FBGN0039566, FBGN0010333, FBGN0015790, FBGN0034446, FBGN0042094, FBGN0003206, FBGN0024182, FBGN0014009	286	0.9994029305405412	1.0	1.0
GOTERM_MF_DIRECT	GO:0003924~GTPase activity	10	2.9069767441860463	0.0361595446683827	FBGN0039213, FBGN0014020, FBGN0032782, FBGN0039566, FBGN0010333, FBGN0015790, FBGN0034446, FBGN0003206, FBGN0024182, FBGN0014009	286	0.9999999737915353	1.0	1.0
INTERPRO	IPR001806:Small GTPase superfamily	6	1.744186046511628	0.044074080831790076	FBGN0014020, FBGN0032782, FBGN0010333, FBGN0015790, FBGN0003206, FBGN0014009	322	0.9999999999999041	1.0	1.0
INTERPRO	IPR027417:P-loop containing nucleoside triphosphate hydrolase	20	5.813953488372093	0.17906755394422064	FBGN0014861, FBGN0039213, FBGN0011211, FBGN0002906, FBGN0014020, FBGN0032363, FBGN0032782, FBGN0039566, FBGN0015790, FBGN0003206, FBGN0028687, FBGN0035720, FBGN0036702, FBGN0010333, FBGN0034446, FBGN0042094, FBGN0024182, FBGN0010217, FBGN0015615, FBGN0014009	322	1.0	1.0	1.0
UP_KW_LIGAND	KW-0342~GTP-binding	7	2.0348837209302326	0.380604263388718	FBGN0039213, FBGN0014020, FBGN0039566, FBGN0010333, FBGN0034446, FBGN0003206, FBGN0024182	110	0.9999985033855703	1.0	1.0
Annotation Cluster 3	Enrichment Score: 1.202271038212043
Category	Term	Count	%	p-Value	Genes	List Total	Bonferroni	Benjamini	FDR
GOTERM_CC_DIRECT	GO:0045179~apical cortex	5	1.4534883720930232	0.04404598213756076	FBGN0004595, FBGN0014020, FBGN0067864, FBGN0011674, FBGN0040080	302	0.9999963567682436	0.9773151172817455	0.9773151172817455
GOTERM_BP_DIRECT	GO:0007422~peripheral nervous system development	5	1.4534883720930232	0.05020534967669203	FBGN0023167, FBGN0004595, FBGN0014020, FBGN0010333, FBGN0011674	300	1.0	1.0	1.0
GOTERM_BP_DIRECT	GO:0007405~neuroblast proliferation	3	0.872093023255814	0.08270139147265501	FBGN0004595, FBGN0014020, FBGN0040080	300	1.0	1.0	1.0
GOTERM_CC_DIRECT	GO:0005938~cell cortex	7	2.0348837209302326	0.0848685409368474	FBGN0000253, FBGN0037533, FBGN0004595, FBGN0014020, FBGN0010333, FBGN0011674, FBGN0040080	302	0.9999999999803931	1.0	1.0
Annotation Cluster 4	Enrichment Score: 1.1921400147498828
Category	Term	Count	%	p-Value	Genes	List Total	Bonferroni	Benjamini	FDR
INTERPRO	IPR017853:Glycoside hydrolase, superfamily	6	1.744186046511628	0.019186371286856976	FBGN0034618, FBGN0000079, FBGN0032382, FBGN0037533, FBGN0028499, FBGN0036659	322	0.9999974589272644	1.0	1.0
UP_SEQ_FEATURE	DOMAIN:Glycosyl hydrolase family 13 catalytic	3	0.872093023255814	0.03286533612465044	FBGN0000079, FBGN0032382, FBGN0037533	316	0.9999999859252832	1.0	1.0
INTERPRO	IPR013780:Glycosyl hydrolase, family 13, all-beta	4	1.1627906976744187	0.04357663158010901	FBGN0000079, FBGN0027611, FBGN0032382, FBGN0037533	322	0.9999999999998643	1.0	1.0
INTERPRO	IPR006047:Glycosyl hydrolase, family 13, catalytic domain	3	0.872093023255814	0.07014363071038855	FBGN0000079, FBGN0032382, FBGN0037533	322	1.0	1.0	1.0
KEGG_PATHWAY	dme00500:Starch and sucrose metabolism	4	1.1627906976744187	0.11338095310230001	FBGN0034618, FBGN0000079, FBGN0032382, FBGN0001186	126	0.99999473446212	1.0	1.0
GOTERM_BP_DIRECT	GO:0005975~carbohydrate metabolic process	7	2.0348837209302326	0.14011622608494456	FBGN0034618, FBGN0000079, FBGN0027611, FBGN0032382, FBGN0037533, FBGN0001186, FBGN0036659	300	1.0	1.0	1.0
UP_KW_MOLECULAR_FUNCTION	KW-0326~Glycosidase	6	1.744186046511628	0.14757695344626814	FBGN0034618, FBGN0000079, FBGN0027611, FBGN0032382, FBGN0036659, FBGN0034539	164	0.9998884818819618	1.0	1.0
Annotation Cluster 5	Enrichment Score: 1.1598175614211643
Category	Term	Count	%	p-Value	Genes	List Total	Bonferroni	Benjamini	FDR
UP_KW_PTM	KW-0636~Prenylation	5	1.4534883720930232	0.009689962347971065	FBGN0038145, FBGN0014020, FBGN0024734, FBGN0010333, FBGN0003206	81	0.1274375202966329	0.14534943521956598	0.14534943521956598
UP_SEQ_FEATURE	PROPEP:Removed in mature form	5	1.4534883720930232	0.014611654951054714	FBGN0000044, FBGN0014020, FBGN0024734, FBGN0010333, FBGN0003206	316	0.9996519714384077	1.0	1.0
INTERPRO	IPR001806:Small GTPase superfamily	6	1.744186046511628	0.044074080831790076	FBGN0014020, FBGN0032782, FBGN0010333, FBGN0015790, FBGN0003206, FBGN0014009	322	0.9999999999999041	1.0	1.0
UP_SEQ_FEATURE	MOTIF:Effector region	3	0.872093023255814	0.05162459605715205	FBGN0014020, FBGN0010333, FBGN0003206	316	0.9999999999996482	1.0	1.0
UP_KW_PTM	KW-0488~Methylation	7	2.0348837209302326	0.1465365969723256	FBGN0000044, FBGN0000253, FBGN0023167, FBGN0014020, FBGN0024734, FBGN0010333, FBGN0003206	81	0.8912100836180347	1.0	1.0
UP_KW_PTM	KW-0449~Lipoprotein	7	2.0348837209302326	0.26716681776974305	FBGN0038145, FBGN0014020, FBGN0032782, FBGN0011582, FBGN0024734, FBGN0010333, FBGN0003206	81	0.9871153756978924	1.0	1.0
GOTERM_CC_DIRECT	GO:0005856~cytoskeleton	4	1.1627906976744187	0.6032356825680958	FBGN0000044, FBGN0014020, FBGN0010434, FBGN0010333	302	1.0	1.0	1.0
Annotation Cluster 6	Enrichment Score: 1.1504812814828524
Category	Term	Count	%	p-Value	Genes	List Total	Bonferroni	Benjamini	FDR
UP_SEQ_FEATURE	DOMAIN:AB hydrolase-1	4	1.1627906976744187	0.02203648929143112	FBGN0035519, FBGN0033382, FBGN0033226, FBGN0020545	316	0.9999941849407838	1.0	1.0
INTERPRO	IPR000073:Alpha/beta hydrolase fold-1	4	1.1627906976744187	0.028735626127156952	FBGN0035519, FBGN0033382, FBGN0033226, FBGN0020545	322	0.9999999962032652	1.0	1.0
GOTERM_MF_DIRECT	GO:0017171~serine hydrolase activity	5	1.4534883720930232	0.5584613017183567	FBGN0015575, FBGN0035519, FBGN0027930, FBGN0033226, FBGN0020545	286	1.0	1.0	1.0
Annotation Cluster 7	Enrichment Score: 1.0916120565247394
Category	Term	Count	%	p-Value	Genes	List Total	Bonferroni	Benjamini	FDR
GOTERM_CC_DIRECT	GO:0000159~protein phosphatase type 2A complex	3	0.872093023255814	0.039364597990498885	FBGN0038744, FBGN0042693, FBGN0004889	302	0.9999858326921419	0.9773151172817455	0.9773151172817455
GOTERM_MF_DIRECT	GO:0019888~protein phosphatase regulator activity	3	0.872093023255814	0.05282606144736932	FBGN0038744, FBGN0042693, FBGN0004889	286	0.9999999999932749	1.0	1.0
GOTERM_BP_DIRECT	GO:0006470~protein dephosphorylation	6	1.744186046511628	0.11908481824807604	FBGN0000464, FBGN0038744, FBGN0024734, FBGN0042693, FBGN0028341, FBGN0004889	300	1.0	1.0	1.0
KEGG_PATHWAY	dme03015:mRNA surveillance pathway	6	1.744186046511628	0.1736766057743626	FBGN0038744, FBGN0042693, FBGN0015949, FBGN0024698, FBGN0004889, FBGN0005648	126	0.9999999957129861	1.0	1.0
Annotation Cluster 8	Enrichment Score: 0.9731406445182569
Category	Term	Count	%	p-Value	Genes	List Total	Bonferroni	Benjamini	FDR
UP_SEQ_FEATURE	DOMAIN:PDZ	5	1.4534883720930232	0.08938364426455359	FBGN0030358, FBGN0032363, FBGN0067864, FBGN0033984, FBGN0029835	316	1.0	1.0	1.0
SMART	SM00228:PDZ	5	1.4534883720930232	0.11388476872534437	FBGN0030358, FBGN0032363, FBGN0067864, FBGN0033984, FBGN0029835	152	0.9999999895645628	1.0	1.0
INTERPRO	IPR001478:PDZ domain	5	1.4534883720930232	0.11826449044978198	FBGN0030358, FBGN0032363, FBGN0067864, FBGN0033984, FBGN0029835	322	1.0	1.0	1.0
Annotation Cluster 9	Enrichment Score: 0.8566500535740005
Category	Term	Count	%	p-Value	Genes	List Total	Bonferroni	Benjamini	FDR
INTERPRO	IPR001806:Small GTPase superfamily	6	1.744186046511628	0.044074080831790076	FBGN0014020, FBGN0032782, FBGN0010333, FBGN0015790, FBGN0003206, FBGN0014009	322	0.9999999999999041	1.0	1.0
GOTERM_CC_DIRECT	GO:0031982~vesicle	5	1.4534883720930232	0.08364293465538797	FBGN0032782, FBGN0015790, FBGN0039900, FBGN0014009, FBGN0031975	302	0.9999999999715556	1.0	1.0
GOTERM_BP_DIRECT	GO:0032482~Rab protein signal transduction	3	0.872093023255814	0.23122592120251304	FBGN0032782, FBGN0015790, FBGN0014009	300	1.0	1.0	1.0
GOTERM_BP_DIRECT	GO:0016192~vesicle-mediated transport	6	1.744186046511628	0.4392894179611961	FBGN0032782, FBGN0015790, FBGN0034446, FBGN0039900, FBGN0004868, FBGN0014009	300	1.0	1.0	1.0
Annotation Cluster 10	Enrichment Score: 0.8186114256478979
Category	Term	Count	%	p-Value	Genes	List Total	Bonferroni	Benjamini	FDR
INTERPRO	IPR001806:Small GTPase superfamily	6	1.744186046511628	0.044074080831790076	FBGN0014020, FBGN0032782, FBGN0010333, FBGN0015790, FBGN0003206, FBGN0014009	322	0.9999999999999041	1.0	1.0
GOTERM_BP_DIRECT	GO:0031532~actin cytoskeleton reorganization	3	0.872093023255814	0.1254973720417235	FBGN0014020, FBGN0010333, FBGN0015790	300	1.0	1.0	1.0
GOTERM_BP_DIRECT	GO:0007391~dorsal closure	6	1.744186046511628	0.14704094098676723	FBGN0014020, FBGN0044323, FBGN0010434, FBGN0010333, FBGN0015790, FBGN0000575	300	1.0	1.0	1.0
GOTERM_CC_DIRECT	GO:0031410~cytoplasmic vesicle	4	1.1627906976744187	0.2018758118391474	FBGN0014020, FBGN0010333, FBGN0015790, FBGN0035976	302	1.0	1.0	1.0
GOTERM_BP_DIRECT	GO:0030866~cortical actin cytoskeleton organization	3	0.872093023255814	0.23122592120251304	FBGN0014020, FBGN0010333, FBGN0015790	300	1.0	1.0	1.0
GOTERM_BP_DIRECT	GO:0007298~border follicle cell migration	5	1.4534883720930232	0.32281556956632074	FBGN0014020, FBGN0032363, FBGN0010333, FBGN0028341, FBGN0015790	300	1.0	1.0	1.0
Annotation Cluster 11	Enrichment Score: 0.8131519970583814
Category	Term	Count	%	p-Value	Genes	List Total	Bonferroni	Benjamini	FDR
UP_KW_DOMAIN	KW-0809~Transit peptide	9	2.616279069767442	0.12978585837811044	FBGN0011211, FBGN0035298, FBGN0035600, FBGN0033883, FBGN0035811, FBGN0022344, FBGN0024182, FBGN0010217, FBGN0027291	202	0.9287316677853794	0.7572440590395136	0.7572440590395136
UP_KW_CELLULAR_COMPONENT	KW-0496~Mitochondrion	17	4.941860465116279	0.13764382045448037	FBGN0037880, FBGN0011211, FBGN0035298, FBGN0019830, FBGN0039357, FBGN0022344, FBGN0029819, FBGN0021765, FBGN0027359, FBGN0039969, FBGN0035600, FBGN0033883, FBGN0035811, FBGN0042094, FBGN0024182, FBGN0010217, FBGN0027291	193	0.9898541818401256	1.0	1.0
UP_SEQ_FEATURE	TRANSIT:Mitochondrion	7	2.0348837209302326	0.20349789283951944	FBGN0011211, FBGN0035298, FBGN0033883, FBGN0035811, FBGN0024182, FBGN0010217, FBGN0027291	316	1.0	1.0	1.0
Annotation Cluster 12	Enrichment Score: 0.8040254280246037
Category	Term	Count	%	p-Value	Genes	List Total	Bonferroni	Benjamini	FDR
UP_KW_BIOLOGICAL_PROCESS	KW-0132~Cell division	8	2.3255813953488373	0.10135032881823117	FBGN0014861, FBGN0037719, FBGN0027066, FBGN0028343, FBGN0021760, FBGN0032698, FBGN0015615, FBGN0051989	96	0.9992227546681317	1.0	1.0
UP_KW_BIOLOGICAL_PROCESS	KW-0131~Cell cycle	10	2.9069767441860463	0.11194317299753657	FBGN0014861, FBGN0037719, FBGN0027066, FBGN0043455, FBGN0028343, FBGN0021760, FBGN0032698, FBGN0021796, FBGN0015615, FBGN0051989	96	0.9996488192204311	1.0	1.0
GOTERM_BP_DIRECT	GO:0051301~cell division	6	1.744186046511628	0.1730104849603319	FBGN0014861, FBGN0037719, FBGN0027066, FBGN0032698, FBGN0015615, FBGN0051989	300	1.0	1.0	1.0
UP_KW_BIOLOGICAL_PROCESS	KW-0498~Mitosis	6	1.744186046511628	0.2168927247003648	FBGN0037719, FBGN0027066, FBGN0021760, FBGN0032698, FBGN0015615, FBGN0051989	96	0.9999999230826464	1.0	1.0
GOTERM_BP_DIRECT	GO:0007049~cell cycle	4	1.1627906976744187	0.22425011635687475	FBGN0037719, FBGN0027066, FBGN0043455, FBGN0032698	300	1.0	1.0	1.0
Annotation Cluster 13	Enrichment Score: 0.8005799360572686
Category	Term	Count	%	p-Value	Genes	List Total	Bonferroni	Benjamini	FDR
GOTERM_MF_DIRECT	GO:0008483~transaminase activity	3	0.872093023255814	0.026302443150596915	FBGN0036927, FBGN0001124, FBGN0036381	286	0.9999967415274884	1.0	1.0
INTERPRO	IPR015422:Pyridoxal phosphate-dependent transferase, major region, subdomain 2	3	0.872093023255814	0.21968795333307253	FBGN0036927, FBGN0001124, FBGN0036381	322	1.0	1.0	1.0
GOTERM_MF_DIRECT	GO:0030170~pyridoxal phosphate binding	3	0.872093023255814	0.24763290547949576	FBGN0036927, FBGN0001124, FBGN0036381	286	1.0	1.0	1.0
INTERPRO	IPR015421:Pyridoxal phosphate-dependent transferase, major region, subdomain 1	3	0.872093023255814	0.2634782780588447	FBGN0036927, FBGN0001124, FBGN0036381	322	1.0	1.0	1.0
INTERPRO	IPR015424:Pyridoxal phosphate-dependent transferase	3	0.872093023255814	0.2634782780588447	FBGN0036927, FBGN0001124, FBGN0036381	322	1.0	1.0	1.0
Annotation Cluster 14	Enrichment Score: 0.7861643589694476
Category	Term	Count	%	p-Value	Genes	List Total	Bonferroni	Benjamini	FDR
UP_KW_LIGAND	KW-0285~Flavoprotein	6	1.744186046511628	0.10645892482889309	FBGN0030029, FBGN0001112, FBGN0036663, FBGN0032750, FBGN0035811, FBGN0053208	110	0.9572233669265905	1.0	1.0
GOTERM_MF_DIRECT	GO:0050660~flavin adenine dinucleotide binding	5	1.4534883720930232	0.10920084375417638	FBGN0001112, FBGN0036663, FBGN0032750, FBGN0035811, FBGN0025628	286	1.0	1.0	1.0
UP_KW_LIGAND	KW-0274~FAD	5	1.4534883720930232	0.3767895533877045	FBGN0033814, FBGN0001112, FBGN0036663, FBGN0035811, FBGN0053208	110	0.9999982226527386	1.0	1.0
Annotation Cluster 15	Enrichment Score: 0.6625384083330494
Category	Term	Count	%	p-Value	Genes	List Total	Bonferroni	Benjamini	FDR
INTERPRO	IPR007110:Immunoglobulin-like domain	8	2.3255813953488373	0.09946776933269941	FBGN0005666, FBGN0000464, FBGN0034286, FBGN0028482, FBGN0030174, FBGN0034788, FBGN0034920, FBGN0034083	322	1.0	1.0	1.0
UP_SEQ_FEATURE	DOMAIN:Ig-like	7	2.0348837209302326	0.12452063860848339	FBGN0005666, FBGN0000464, FBGN0034286, FBGN0030174, FBGN0034788, FBGN0034920, FBGN0034083	316	1.0	1.0	1.0
INTERPRO	IPR013783:Immunoglobulin-like fold	10	2.9069767441860463	0.1324186306288403	FBGN0005666, FBGN0000464, FBGN0034286, FBGN0029687, FBGN0028482, FBGN0030174, FBGN0034788, FBGN0034920, FBGN0034083, FBGN0031975	322	1.0	1.0	1.0
UP_KW_DOMAIN	KW-0393~Immunoglobulin domain	3	0.872093023255814	0.1706075624538184	FBGN0005666, FBGN0000464, FBGN0028482	202	0.9713950395722174	0.7572440590395136	0.7572440590395136
SMART	SM00408:IGc2	6	1.744186046511628	0.2087209319620718	FBGN0005666, FBGN0000464, FBGN0034286, FBGN0028482, FBGN0030174, FBGN0034083	152	0.9999999999999997	1.0	1.0
INTERPRO	IPR003598:Immunoglobulin subtype 2	6	1.744186046511628	0.216435693388295	FBGN0005666, FBGN0000464, FBGN0034286, FBGN0028482, FBGN0030174, FBGN0034083	322	1.0	1.0	1.0
SMART	SM00409:IG	6	1.744186046511628	0.2245068852168124	FBGN0005666, FBGN0000464, FBGN0034286, FBGN0028482, FBGN0030174, FBGN0034083	152	1.0	1.0	1.0
INTERPRO	IPR003599:Immunoglobulin subtype	6	1.744186046511628	0.2325254405169962	FBGN0005666, FBGN0000464, FBGN0034286, FBGN0028482, FBGN0030174, FBGN0034083	322	1.0	1.0	1.0
INTERPRO	IPR003961:Fibronectin, type III	4	1.1627906976744187	0.28186327313076887	FBGN0005666, FBGN0000464, FBGN0028482, FBGN0030174	322	1.0	1.0	1.0
UP_SEQ_FEATURE	DOMAIN:Fibronectin type-III	3	0.872093023255814	0.37417286812375483	FBGN0005666, FBGN0000464, FBGN0030174	316	1.0	1.0	1.0
INTERPRO	IPR013098:Immunoglobulin I-set	4	1.1627906976744187	0.39466602429445374	FBGN0005666, FBGN0000464, FBGN0028482, FBGN0034083	322	1.0	1.0	1.0
SMART	SM00060:FN3	3	0.872093023255814	0.4080679231054684	FBGN0005666, FBGN0000464, FBGN0028482	152	1.0	1.0	1.0
Annotation Cluster 16	Enrichment Score: 0.624154705749011
Category	Term	Count	%	p-Value	Genes	List Total	Bonferroni	Benjamini	FDR
UP_SEQ_FEATURE	DOMAIN:CHK kinase-like	4	1.1627906976744187	0.15241138135172022	FBGN0028424, FBGN0032913, FBGN0051974, FBGN0025620	316	1.0	1.0	1.0
SMART	SM00587:CHK	4	1.1627906976744187	0.18333321668806724	FBGN0028424, FBGN0032913, FBGN0051974, FBGN0025620	152	0.9999999999999573	1.0	1.0
INTERPRO	IPR004119:Protein of unknown function DUF227	4	1.1627906976744187	0.18819842196533246	FBGN0028424, FBGN0032913, FBGN0051974, FBGN0025620	322	1.0	1.0	1.0
INTERPRO	IPR015897:CHK kinase-like	4	1.1627906976744187	0.18819842196533246	FBGN0028424, FBGN0032913, FBGN0051974, FBGN0025620	322	1.0	1.0	1.0
INTERPRO	IPR011009:Protein kinase-like domain	8	2.3255813953488373	0.7651312823219016	FBGN0028424, FBGN0005666, FBGN0032913, FBGN0051974, FBGN0003124, FBGN0025620, FBGN0011829, FBGN0021796	322	1.0	1.0	1.0
Annotation Cluster 17	Enrichment Score: 0.6223234555785008
Category	Term	Count	%	p-Value	Genes	List Total	Bonferroni	Benjamini	FDR
INTERPRO	IPR000242:Protein-tyrosine phosphatase, receptor/non-receptor type	3	0.872093023255814	0.09655914092824851	FBGN0000464, FBGN0024734, FBGN0028341	322	1.0	1.0	1.0
GOTERM_BP_DIRECT	GO:0006470~protein dephosphorylation	6	1.744186046511628	0.11908481824807604	FBGN0000464, FBGN0038744, FBGN0024734, FBGN0042693, FBGN0028341, FBGN0004889	300	1.0	1.0	1.0
UP_SEQ_FEATURE	DOMAIN:Tyrosine-protein phosphatase	3	0.872093023255814	0.16909813171409846	FBGN0000464, FBGN0024734, FBGN0028341	316	1.0	1.0	1.0
UP_SEQ_FEATURE	DOMAIN:Tyrosine specific protein phosphatases	3	0.872093023255814	0.16909813171409846	FBGN0000464, FBGN0024734, FBGN0028341	316	1.0	1.0	1.0
INTERPRO	IPR000387:Protein-tyrosine/Dual specificity phosphatase	3	0.872093023255814	0.2305959541481391	FBGN0000464, FBGN0024734, FBGN0028341	322	1.0	1.0	1.0
GOTERM_MF_DIRECT	GO:0004725~protein tyrosine phosphatase activity	3	0.872093023255814	0.3445489193282165	FBGN0000464, FBGN0024734, FBGN0028341	286	1.0	1.0	1.0
GOTERM_BP_DIRECT	GO:0016311~dephosphorylation	3	0.872093023255814	0.5318701593390567	FBGN0000464, FBGN0024734, FBGN0028341	300	1.0	1.0	1.0
GOTERM_MF_DIRECT	GO:0016791~phosphatase activity	3	0.872093023255814	0.7560956599012623	FBGN0000464, FBGN0024734, FBGN0028341	286	1.0	1.0	1.0
Annotation Cluster 18	Enrichment Score: 0.5310895546742902
Category	Term	Count	%	p-Value	Genes	List Total	Bonferroni	Benjamini	FDR
UP_SEQ_FEATURE	CARBOHYD:N-linked (GlcNAc...) asparagine	20	5.813953488372093	0.10191240549614382	FBGN0011672, FBGN0002926, FBGN0013770, FBGN0011582, FBGN0029708, FBGN0027558, FBGN0004514, FBGN0029838, FBGN0028984, FBGN0000464, FBGN0027930, FBGN0004055, FBGN0051760, FBGN0050035, FBGN0035976, FBGN0053527, FBGN0038818, FBGN0030715, FBGN0033901, FBGN0014019	316	1.0	1.0	1.0
UP_SEQ_FEATURE	TOPO_DOM:Cytoplasmic	18	5.232558139534884	0.19320561231749994	FBGN0039213, FBGN0037671, FBGN0037322, FBGN0011582, FBGN0027558, FBGN0004514, FBGN0030941, FBGN0000464, FBGN0004055, FBGN0051760, FBGN0050035, FBGN0028482, FBGN0039969, FBGN0044871, FBGN0035976, FBGN0038818, FBGN0030715, FBGN0014019	316	1.0	1.0	1.0
UP_SEQ_FEATURE	TRANSMEM:Helical; Name=6	9	2.616279069767442	0.20151428242408737	FBGN0019830, FBGN0051760, FBGN0037322, FBGN0050035, FBGN0039357, FBGN0011582, FBGN0030715, FBGN0004514, FBGN0014019	316	1.0	1.0	1.0
UP_SEQ_FEATURE	TRANSMEM:Helical; Name=5	9	2.616279069767442	0.21465709632291702	FBGN0019830, FBGN0051760, FBGN0037322, FBGN0050035, FBGN0039357, FBGN0011582, FBGN0030715, FBGN0004514, FBGN0014019	316	1.0	1.0	1.0
UP_SEQ_FEATURE	TRANSMEM:Helical; Name=3	9	2.616279069767442	0.22593580821061615	FBGN0019830, FBGN0051760, FBGN0037322, FBGN0050035, FBGN0039357, FBGN0011582, FBGN0030715, FBGN0004514, FBGN0014019	316	1.0	1.0	1.0
UP_SEQ_FEATURE	TRANSMEM:Helical; Name=4	9	2.616279069767442	0.22593580821061615	FBGN0019830, FBGN0051760, FBGN0037322, FBGN0050035, FBGN0039357, FBGN0011582, FBGN0030715, FBGN0004514, FBGN0014019	316	1.0	1.0	1.0
UP_SEQ_FEATURE	TRANSMEM:Helical; Name=1	9	2.616279069767442	0.2323821611033633	FBGN0019830, FBGN0051760, FBGN0037322, FBGN0050035, FBGN0039357, FBGN0011582, FBGN0030715, FBGN0004514, FBGN0014019	316	1.0	1.0	1.0
UP_SEQ_FEATURE	TRANSMEM:Helical; Name=2	9	2.616279069767442	0.2323821611033633	FBGN0019830, FBGN0051760, FBGN0037322, FBGN0050035, FBGN0039357, FBGN0011582, FBGN0030715, FBGN0004514, FBGN0014019	316	1.0	1.0	1.0
UP_SEQ_FEATURE	DOMAIN:G-protein coupled receptors family 1 profile	4	1.1627906976744187	0.24740499462542256	FBGN0038874, FBGN0011582, FBGN0004514, FBGN0014019	316	1.0	1.0	1.0
GOTERM_MF_DIRECT	GO:0004930~G-protein coupled receptor activity	6	1.744186046511628	0.2567224432441078	FBGN0052447, FBGN0051760, FBGN0038874, FBGN0011582, FBGN0004514, FBGN0014019	286	1.0	1.0	1.0
UP_KW_MOLECULAR_FUNCTION	KW-0297~G-protein coupled receptor	5	1.4534883720930232	0.2857830629663628	FBGN0051760, FBGN0038874, FBGN0011582, FBGN0004514, FBGN0014019	164	0.9999999953407259	1.0	1.0
UP_SEQ_FEATURE	TOPO_DOM:Extracellular	13	3.77906976744186	0.3299499704035491	FBGN0037322, FBGN0011582, FBGN0004514, FBGN0030941, FBGN0000464, FBGN0004055, FBGN0051760, FBGN0050035, FBGN0028482, FBGN0035976, FBGN0038818, FBGN0030715, FBGN0014019	316	1.0	1.0	1.0
SMART	SM01381:SM01381	3	0.872093023255814	0.3346926520651399	FBGN0038874, FBGN0011582, FBGN0004514	152	1.0	1.0	1.0
INTERPRO	IPR000276:G protein-coupled receptor, rhodopsin-like	4	1.1627906976744187	0.3786815830774086	FBGN0038874, FBGN0011582, FBGN0004514, FBGN0014019	322	1.0	1.0	1.0
INTERPRO	IPR017452:GPCR, rhodopsin-like, 7TM	4	1.1627906976744187	0.3866860060664319	FBGN0038874, FBGN0011582, FBGN0004514, FBGN0014019	322	1.0	1.0	1.0
GOTERM_BP_DIRECT	GO:0007186~G-protein coupled receptor signaling pathway	6	1.744186046511628	0.4127943920766226	FBGN0052447, FBGN0051760, FBGN0038874, FBGN0011582, FBGN0004514, FBGN0014019	300	1.0	1.0	1.0
UP_SEQ_FEATURE	TRANSMEM:Helical; Name=7	7	2.0348837209302326	0.43852246049197285	FBGN0051760, FBGN0037322, FBGN0050035, FBGN0011582, FBGN0030715, FBGN0004514, FBGN0014019	316	1.0	1.0	1.0
UP_KW_MOLECULAR_FUNCTION	KW-0675~Receptor	15	4.3604651162790695	0.5029980142761035	FBGN0032151, FBGN0037671, FBGN0037322, FBGN0038874, FBGN0011582, FBGN0004514, FBGN0052082, FBGN0003720, FBGN0030941, FBGN0000464, FBGN0051760, FBGN0011829, FBGN0039879, FBGN0030715, FBGN0014019	164	1.0	1.0	1.0
UP_KW_MOLECULAR_FUNCTION	KW-0807~Transducer	8	2.3255813953488373	0.567349105978177	FBGN0051760, FBGN0037322, FBGN0038874, FBGN0011582, FBGN0004638, FBGN0030715, FBGN0004514, FBGN0014019	164	1.0	1.0	1.0
UP_KW_PTM	KW-0325~Glycoprotein	25	7.267441860465117	0.6710538194470999	FBGN0032151, FBGN0002917, FBGN0033187, FBGN0011672, FBGN0038874, FBGN0013770, FBGN0027558, FBGN0004514, FBGN0029838, FBGN0028984, FBGN0027930, FBGN0004055, FBGN0038818, FBGN0030715, FBGN0033901, FBGN0002926, FBGN0011582, FBGN0029708, FBGN0033814, FBGN0000464, FBGN0051760, FBGN0050035, FBGN0035976, FBGN0053527, FBGN0014019	81	0.9999998263207747	1.0	1.0
Annotation Cluster 19	Enrichment Score: 0.5144273333414874
Category	Term	Count	%	p-Value	Genes	List Total	Bonferroni	Benjamini	FDR
GOTERM_MF_DIRECT	GO:0005524~ATP binding	30	8.720930232558139	0.11525663312507464	FBGN0014861, FBGN0039562, FBGN0011211, FBGN0021796, FBGN0027279, FBGN0030512, FBGN0005666, FBGN0001220, FBGN0028687, FBGN0003124, FBGN0029113, FBGN0001186, FBGN0035720, FBGN0042094, FBGN0015615, FBGN0038145, FBGN0002906, FBGN0039877, FBGN0032120, FBGN0020236, FBGN0039890, FBGN0027329, FBGN0000044, FBGN0011829, FBGN0036569, FBGN0037339, FBGN0036702, FBGN0015949, FBGN0027081, FBGN0010217	286	1.0	1.0	1.0
GOTERM_MF_DIRECT	GO:0016887~ATPase activity	11	3.1976744186046515	0.2470813574531286	FBGN0014861, FBGN0028687, FBGN0001220, FBGN0039562, FBGN0002906, FBGN0032120, FBGN0036702, FBGN0035720, FBGN0039890, FBGN0015615, FBGN0027329	286	1.0	1.0	1.0
UP_KW_LIGAND	KW-0067~ATP-binding	25	7.267441860465117	0.5453052952163613	FBGN0014861, FBGN0039562, FBGN0011211, FBGN0021796, FBGN0027279, FBGN0030512, FBGN0001220, FBGN0028687, FBGN0003124, FBGN0001186, FBGN0035720, FBGN0036337, FBGN0002906, FBGN0032120, FBGN0020236, FBGN0039890, FBGN0027329, FBGN0000044, FBGN0011829, FBGN0036569, FBGN0037339, FBGN0036702, FBGN0015949, FBGN0027081, FBGN0010217	110	0.9999999997392903	1.0	1.0
UP_KW_LIGAND	KW-0547~Nucleotide-binding	28	8.13953488372093	0.5638259290515001	FBGN0014861, FBGN0039562, FBGN0011211, FBGN0014020, FBGN0039566, FBGN0021796, FBGN0003206, FBGN0027279, FBGN0030512, FBGN0001220, FBGN0028687, FBGN0003124, FBGN0001186, FBGN0035720, FBGN0036337, FBGN0024182, FBGN0039213, FBGN0002906, FBGN0032120, FBGN0032782, FBGN0039890, FBGN0000044, FBGN0011829, FBGN0036702, FBGN0010333, FBGN0015949, FBGN0027081, FBGN0010217	110	0.9999999999186279	1.0	1.0
Annotation Cluster 20	Enrichment Score: 0.4903627532074304
Category	Term	Count	%	p-Value	Genes	List Total	Bonferroni	Benjamini	FDR
GOTERM_CC_DIRECT	GO:0016020~membrane	56	16.27906976744186	0.03126584892786188	FBGN0014388, FBGN0032052, FBGN0002917, FBGN0019830, FBGN0011672, FBGN0038874, FBGN0032451, FBGN0035960, FBGN0038037, FBGN0036575, FBGN0003206, FBGN0027615, FBGN0044871, FBGN0033984, FBGN0030715, FBGN0037506, FBGN0032536, FBGN0039213, FBGN0037671, FBGN0044323, FBGN0011582, FBGN0039890, FBGN0026438, FBGN0001311, FBGN0037719, FBGN0030485, FBGN0051760, FBGN0050035, FBGN0036702, FBGN0035976, FBGN00677…	302	0.9998538221167861	0.9773151172817455	0.9773151172817455
UP_KW_DOMAIN	KW-0812~Transmembrane	78	22.674418604651162	0.36065152563854114	FBGN0033382, FBGN0032052, FBGN0002917, FBGN0019830, FBGN0033187, FBGN0011672, FBGN0032451, FBGN0038950, FBGN0053196, FBGN0037185, FBGN0029838, FBGN0030358, FBGN0027579, FBGN0004055, FBGN0083963, FBGN0044871, FBGN0035600, FBGN0039969, FBGN0035720, FBGN0035767, FBGN0030715, FBGN0010548, FBGN0037506, FBGN0039728, FBGN0039213, FBGN0037671, FBGN0011582, FBGN0039890, FBGN0034083, FBGN0032946, FBGN00004…	202	0.9997962887421142	0.8565473733915352	0.8565473733915352
UP_KW_DOMAIN	KW-1133~Transmembrane helix	65	18.8953488372093	0.42400533995328377	FBGN0033382, FBGN0019830, FBGN0011672, FBGN0038950, FBGN0053196, FBGN0037185, FBGN0029838, FBGN0030358, FBGN0027579, FBGN0004055, FBGN0083963, FBGN0044871, FBGN0035600, FBGN0039969, FBGN0035720, FBGN0035767, FBGN0030715, FBGN0010548, FBGN0039728, FBGN0039213, FBGN0037671, FBGN0011582, FBGN0039890, FBGN0034083, FBGN0000464, FBGN0001311, FBGN0037719, FBGN0030485, FBGN0051760, FBGN0050035, FBGN00118…	202	0.9999719488489882	0.8951223843458213	0.8951223843458213
UP_SEQ_FEATURE	TRANSMEM:Helical	80	23.25581395348837	0.4611573319104152	FBGN0033382, FBGN0032052, FBGN0002917, FBGN0033187, FBGN0011672, FBGN0038874, FBGN0032451, FBGN0035960, FBGN0038950, FBGN0053196, FBGN0031285, FBGN0037185, FBGN0029838, FBGN0027615, FBGN0030358, FBGN0027579, FBGN0004055, FBGN0083963, FBGN0044871, FBGN0039969, FBGN0035720, FBGN0038438, FBGN0035767, FBGN0010548, FBGN0037506, FBGN0039728, FBGN0039213, FBGN0037671, FBGN0011582, FBGN0039890, FBGN00340…	316	1.0	1.0	1.0
UP_KW_CELLULAR_COMPONENT	KW-0472~Membrane	106	30.813953488372093	0.632848286971086	FBGN0033382, FBGN0032052, FBGN0002917, FBGN0032451, FBGN0038037, FBGN0038950, FBGN0035960, FBGN0003206, FBGN0037185, FBGN0029838, FBGN0027496, FBGN0035600, FBGN0035720, FBGN0038438, FBGN0030715, FBGN0010548, FBGN0037506, FBGN0032221, FBGN0011582, FBGN0039890, FBGN0034083, FBGN0026438, FBGN0001311, FBGN0000464, FBGN0051760, FBGN0050035, FBGN0036702, FBGN0035976, FBGN0038337, FBGN0011211, FBGN00403…	193	0.9999999999999676	1.0	1.0
GOTERM_CC_DIRECT	GO:0016021~integral component of membrane	71	20.63953488372093	0.8187389074580794	FBGN0033382, FBGN0002917, FBGN0019830, FBGN0011672, FBGN0038874, FBGN0032451, FBGN0038950, FBGN0053196, FBGN0031285, FBGN0037185, FBGN0029838, FBGN0030358, FBGN0027579, FBGN0004055, FBGN0044871, FBGN0035720, FBGN0030715, FBGN0010548, FBGN0037506, FBGN0032536, FBGN0039728, FBGN0039213, FBGN0037671, FBGN0011582, FBGN0026438, FBGN0000464, FBGN0001311, FBGN0037719, FBGN0030485, FBGN0051760, FBGN00500…	302	1.0	1.0	1.0
Annotation Cluster 21	Enrichment Score: 0.4538135481604169
Category	Term	Count	%	p-Value	Genes	List Total	Bonferroni	Benjamini	FDR
UP_KW_DOMAIN	KW-0433~Leucine-rich repeat	5	1.4534883720930232	0.22277229344915275	FBGN0028992, FBGN0033984, FBGN0053208, FBGN0034083, FBGN0039728	202	0.991674368128803	0.7572440590395136	0.7572440590395136
SMART	SM00369:LRR_TYP	4	1.1627906976744187	0.3954570063703573	FBGN0028992, FBGN0033984, FBGN0034083, FBGN0039728	152	1.0	1.0	1.0
INTERPRO	IPR003591:Leucine-rich repeat, typical subtype	4	1.1627906976744187	0.4026188986056911	FBGN0028992, FBGN0033984, FBGN0034083, FBGN0039728	322	1.0	1.0	1.0
INTERPRO	IPR001611:Leucine-rich repeat	5	1.4534883720930232	0.43141098620022617	FBGN0028992, FBGN0033984, FBGN0031752, FBGN0034083, FBGN0039728	322	1.0	1.0	1.0
Annotation Cluster 22	Enrichment Score: 0.4394398373738812
Category	Term	Count	%	p-Value	Genes	List Total	Bonferroni	Benjamini	FDR
GOTERM_CC_DIRECT	GO:0030532~small nuclear ribonucleoprotein complex	3	0.872093023255814	0.17136096531864817	FBGN0023167, FBGN0036277, FBGN0039566	302	1.0	1.0	1.0
UP_KW_BIOLOGICAL_PROCESS	KW-0508~mRNA splicing	5	1.4534883720930232	0.2950212058594528	FBGN0023167, FBGN0043455, FBGN0036277, FBGN0039566, FBGN0003638	96	0.999999999932734	1.0	1.0
UP_KW_CELLULAR_COMPONENT	KW-0747~Spliceosome	3	0.872093023255814	0.4447068047058241	FBGN0023167, FBGN0036277, FBGN0039566	193	0.9999999879720144	1.0	1.0
KEGG_PATHWAY	dme03040:Spliceosome	5	1.4534883720930232	0.7769655121942302	FBGN0023167, FBGN0036277, FBGN0039566, FBGN0035720, FBGN0031492	126	1.0	1.0	1.0
Annotation Cluster 23	Enrichment Score: 0.3771654032647276
Category	Term	Count	%	p-Value	Genes	List Total	Bonferroni	Benjamini	FDR
SMART	SM00249:PHD	3	0.872093023255814	0.2915719580552679	FBGN0005386, FBGN0035976, FBGN0026262	152	1.0	1.0	1.0
INTERPRO	IPR001965:Zinc finger, PHD-type	3	0.872093023255814	0.29637918457495804	FBGN0005386, FBGN0035976, FBGN0026262	322	1.0	1.0	1.0
INTERPRO	IPR011011:Zinc finger, FYVE/PHD-type	3	0.872093023255814	0.5814765307647496	FBGN0005386, FBGN0035976, FBGN0026262	322	1.0	1.0	1.0
INTERPRO	IPR013083:Zinc finger, RING/FYVE/PHD-type	7	2.0348837209302326	0.6168971219163935	FBGN0031498, FBGN0005386, FBGN0038950, FBGN0037944, FBGN0035976, FBGN0026262, FBGN0003612	322	1.0	1.0	1.0
Annotation Cluster 24	Enrichment Score: 0.3575381498921988
Category	Term	Count	%	p-Value	Genes	List Total	Bonferroni	Benjamini	FDR
INTERPRO	IPR011990:Tetratricopeptide-like helical	7	2.0348837209302326	0.2987359394886476	FBGN0024352, FBGN0034087, FBGN0027496, FBGN0039969, FBGN0021796, FBGN0040080, FBGN0030081	322	1.0	1.0	1.0
UP_SEQ_FEATURE	REPEAT:TPR	3	0.872093023255814	0.43018297925597826	FBGN0024352, FBGN0021796, FBGN0040080	316	1.0	1.0	1.0
INTERPRO	IPR019734:Tetratricopeptide repeat	3	0.872093023255814	0.6583318303149257	FBGN0024352, FBGN0021796, FBGN0040080	322	1.0	1.0	1.0
Annotation Cluster 25	Enrichment Score: 0.3318342141015097
Category	Term	Count	%	p-Value	Genes	List Total	Bonferroni	Benjamini	FDR
GOTERM_CC_DIRECT	GO:0000139~Golgi membrane	7	2.0348837209302326	0.21722219436177986	FBGN0039213, FBGN0037671, FBGN0027496, FBGN0040373, FBGN0044871, FBGN0027558, FBGN0014009	302	1.0	1.0	1.0
UP_SEQ_FEATURE	TOPO_DOM:Lumenal	3	0.872093023255814	0.6754298859947582	FBGN0039213, FBGN0037671, FBGN0027558	316	1.0	1.0	1.0
UP_KW_CELLULAR_COMPONENT	KW-0333~Golgi apparatus	5	1.4534883720930232	0.688672732885638	FBGN0039213, FBGN0037671, FBGN0040373, FBGN0044871, FBGN0027558	193	0.9999999999999998	1.0	1.0
Annotation Cluster 26	Enrichment Score: 0.29122528770486206
Category	Term	Count	%	p-Value	Genes	List Total	Bonferroni	Benjamini	FDR
UP_KW_DOMAIN	KW-0863~Zinc-finger	17	4.941860465116279	0.23912970285458326	FBGN0014861, FBGN0015664, FBGN0037760, FBGN0038244, FBGN0037794, FBGN0020309, FBGN0035134, FBGN0037379, FBGN0011640, FBGN0038950, FBGN0053196, FBGN0039271, FBGN0028878, FBGN0003720, FBGN0005386, FBGN0032475, FBGN0034802	202	0.9944422119783694	0.7572440590395136	0.7572440590395136
GOTERM_MF_DIRECT	GO:0008270~zinc ion binding	16	4.651162790697675	0.581337469820974	FBGN0037760, FBGN0037794, FBGN0035134, FBGN0011640, FBGN0038950, FBGN0053196, FBGN0039271, FBGN0022359, FBGN0003612, FBGN0003720, FBGN0031498, FBGN0037944, FBGN0032475, FBGN0036702, FBGN0035976, FBGN0034802	286	1.0	1.0	1.0
UP_KW_LIGAND	KW-0862~Zinc	35	10.174418604651162	0.9621932293829293	FBGN0014861, FBGN0037760, FBGN0020309, FBGN0036333, FBGN0038950, FBGN0053196, FBGN0003720, FBGN0030358, FBGN0027611, FBGN0027359, FBGN0029113, FBGN0005386, FBGN0037944, FBGN0032475, FBGN0026262, FBGN0026086, FBGN0038818, FBGN0032536, FBGN0015664, FBGN0037794, FBGN0038244, FBGN0038145, FBGN0037379, FBGN0002906, FBGN0011640, FBGN0035134, FBGN0034420, FBGN0039271, FBGN0028878, FBGN0022359, FBGN00036…	110	1.0	1.0	1.0
Annotation Cluster 27	Enrichment Score: 0.2588747974486348
Category	Term	Count	%	p-Value	Genes	List Total	Bonferroni	Benjamini	FDR
GOTERM_MF_DIRECT	GO:0003729~mRNA binding	8	2.3255813953488373	0.4022276452346335	FBGN0034087, FBGN0003165, FBGN0011640, FBGN0039229, FBGN0005648, FBGN0011305, FBGN0038826, FBGN0034802	286	1.0	1.0	1.0
SMART	SM00360:RRM	5	1.4534883720930232	0.4937213104717513	FBGN0011640, FBGN0039229, FBGN0005648, FBGN0011305, FBGN0038826	152	1.0	1.0	1.0
INTERPRO	IPR000504:RNA recognition motif domain	5	1.4534883720930232	0.5573417192175752	FBGN0011640, FBGN0039229, FBGN0005648, FBGN0011305, FBGN0038826	322	1.0	1.0	1.0
INTERPRO	IPR012677:Nucleotide-binding, alpha-beta plait	5	1.4534883720930232	0.6567122277543742	FBGN0011640, FBGN0039229, FBGN0005648, FBGN0011305, FBGN0038826	322	1.0	1.0	1.0
UP_SEQ_FEATURE	DOMAIN:RRM	4	1.1627906976744187	0.698514727974707	FBGN0039229, FBGN0005648, FBGN0011305, FBGN0038826	316	1.0	1.0	1.0
Annotation Cluster 28	Enrichment Score: 0.1824467881565019
Category	Term	Count	%	p-Value	Genes	List Total	Bonferroni	Benjamini	FDR
UP_KW_DOMAIN	KW-0863~Zinc-finger	17	4.941860465116279	0.23912970285458326	FBGN0014861, FBGN0015664, FBGN0037760, FBGN0038244, FBGN0037794, FBGN0020309, FBGN0035134, FBGN0037379, FBGN0011640, FBGN0038950, FBGN0053196, FBGN0039271, FBGN0028878, FBGN0003720, FBGN0005386, FBGN0032475, FBGN0034802	202	0.9944422119783694	0.7572440590395136	0.7572440590395136
SMART	SM00355:ZnF_C2H2	6	1.744186046511628	0.9034117139591067	FBGN0038244, FBGN0037794, FBGN0020309, FBGN0037379, FBGN0035134, FBGN0028878	152	1.0	1.0	1.0
UP_SEQ_FEATURE	DOMAIN:C2H2-type	5	1.4534883720930232	0.9174482553441556	FBGN0038244, FBGN0037794, FBGN0020309, FBGN0037379, FBGN0028878	316	1.0	1.0	1.0
INTERPRO	IPR013087:Zinc finger C2H2-type/integrase DNA-binding domain	6	1.744186046511628	0.9399657441264658	FBGN0038244, FBGN0037794, FBGN0020309, FBGN0037379, FBGN0035134, FBGN0028878	322	1.0	1.0	1.0
Annotation Cluster 29	Enrichment Score: 0.17844032956645833
Category	Term	Count	%	p-Value	Genes	List Total	Bonferroni	Benjamini	FDR
GOTERM_BP_DIRECT	GO:0007608~sensory perception of smell	5	1.4534883720930232	0.4264286360858535	FBGN0000253, FBGN0037322, FBGN0020277, FBGN0030715, FBGN0004514	300	1.0	1.0	1.0
UP_KW_BIOLOGICAL_PROCESS	KW-0716~Sensory transduction	5	1.4534883720930232	0.7201000850469823	FBGN0014020, FBGN0037322, FBGN0020277, FBGN0030715, FBGN0014019	96	1.0	1.0	1.0
UP_KW_BIOLOGICAL_PROCESS	KW-0552~Olfaction	3	0.872093023255814	0.7525723439433774	FBGN0037322, FBGN0020277, FBGN0030715	96	1.0	1.0	1.0
GOTERM_MF_DIRECT	GO:0005549~odorant binding	3	0.872093023255814	0.8364716065086499	FBGN0037322, FBGN0020277, FBGN0030715	286	1.0	1.0	1.0
Annotation Cluster 30	Enrichment Score: 0.16997082878472702
Category	Term	Count	%	p-Value	Genes	List Total	Bonferroni	Benjamini	FDR
UP_SEQ_FEATURE	DOMAIN:AAA+ ATPase	3	0.872093023255814	0.4024874514479101	FBGN0028687, FBGN0036702, FBGN0010217	316	1.0	1.0	1.0
SMART	SM00382:AAA	3	0.872093023255814	0.8749786444698556	FBGN0028687, FBGN0036702, FBGN0010217	152	1.0	1.0	1.0
INTERPRO	IPR003593:AAA+ ATPase domain	3	0.872093023255814	0.8776830587562985	FBGN0028687, FBGN0036702, FBGN0010217	322	1.0	1.0	1.0
Annotation Cluster 31	Enrichment Score: 0.165761366295636
Category	Term	Count	%	p-Value	Genes	List Total	Bonferroni	Benjamini	FDR
UP_KW_MOLECULAR_FUNCTION	KW-0503~Monooxygenase	4	1.1627906976744187	0.6262739054881947	FBGN0000473, FBGN0038037, FBGN0001208, FBGN0053208	164	1.0	1.0	1.0
GOTERM_MF_DIRECT	GO:0005506~iron ion binding	5	1.4534883720930232	0.6463775271070639	FBGN0000473, FBGN0030485, FBGN0038037, FBGN0036663, FBGN0001208	286	1.0	1.0	1.0
GOTERM_MF_DIRECT	GO:0004497~monooxygenase activity	3	0.872093023255814	0.7860774460064065	FBGN0000473, FBGN0038037, FBGN0001208	286	1.0	1.0	1.0
Annotation Cluster 32	Enrichment Score: 0.16034124436392577
Category	Term	Count	%	p-Value	Genes	List Total	Bonferroni	Benjamini	FDR
GOTERM_MF_DIRECT	GO:0005509~calcium ion binding	8	2.3255813953488373	0.38034651016803156	FBGN0002773, FBGN0015664, FBGN0000253, FBGN0000079, FBGN0038744, FBGN0011829, FBGN0053196, FBGN0039900	286	1.0	1.0	1.0
INTERPRO	IPR018247:EF-Hand 1, calcium-binding site	3	0.872093023255814	0.7113578938735248	FBGN0002773, FBGN0000253, FBGN0038744	322	1.0	1.0	1.0
INTERPRO	IPR002048:EF-hand domain	3	0.872093023255814	0.7677952431060759	FBGN0002773, FBGN0000253, FBGN0038744	322	1.0	1.0	1.0
INTERPRO	IPR011992:EF-hand-like domain	3	0.872093023255814	0.8418805848258524	FBGN0002773, FBGN0000253, FBGN0038744	322	1.0	1.0	1.0
UP_KW_LIGAND	KW-0106~Calcium	6	1.744186046511628	0.9026726333798076	FBGN0002773, FBGN0000253, FBGN0000079, FBGN0027930, FBGN0038744, FBGN0031975	110	1.0	1.0	1.0
Annotation Cluster 33	Enrichment Score: 0.15770847460637238
Category	Term	Count	%	p-Value	Genes	List Total	Bonferroni	Benjamini	FDR
GOTERM_MF_DIRECT	GO:0020037~heme binding	5	1.4534883720930232	0.5815238963289552	FBGN0000473, FBGN0038037, FBGN0000261, FBGN0036575, FBGN0035600	286	1.0	1.0	1.0
UP_KW_LIGAND	KW-0408~Iron	10	2.9069767441860463	0.6918178536284241	FBGN0000473, FBGN0038037, FBGN0000261, FBGN0036663, FBGN0036575, FBGN0035600, FBGN0001208, FBGN0025628, FBGN0030449, FBGN0038272	110	0.9999999999999951	1.0	1.0
UP_KW_LIGAND	KW-0349~Heme	5	1.4534883720930232	0.733254113257612	FBGN0000473, FBGN0038037, FBGN0000261, FBGN0036575, FBGN0035600	110	0.9999999999999999	1.0	1.0
UP_SEQ_FEATURE	BINDING:axial binding residue	3	0.872093023255814	0.7931444002730113	FBGN0000473, FBGN0038037, FBGN0000261	316	1.0	1.0	1.0
Annotation Cluster 34	Enrichment Score: 0.14113076018188767
Category	Term	Count	%	p-Value	Genes	List Total	Bonferroni	Benjamini	FDR
INTERPRO	IPR020846:Major facilitator superfamily domain	4	1.1627906976744187	0.6609777043249185	FBGN0033095, FBGN0030452, FBGN0050035, FBGN0035767	322	1.0	1.0	1.0
INTERPRO	IPR011701:Major facilitator superfamily	3	0.872093023255814	0.6987830575251746	FBGN0033095, FBGN0030452, FBGN0035767	322	1.0	1.0	1.0
GOTERM_MF_DIRECT	GO:0022857~transmembrane transporter activity	6	1.744186046511628	0.7364129427187787	FBGN0033095, FBGN0030452, FBGN0050035, FBGN0032123, FBGN0035767, FBGN0002778	286	1.0	1.0	1.0
UP_SEQ_FEATURE	DOMAIN:Major facilitator superfamily (MFS) profile	3	0.872093023255814	0.8013576172357771	FBGN0033095, FBGN0030452, FBGN0035767	316	1.0	1.0	1.0
Annotation Cluster 35	Enrichment Score: 0.13748077599583577
Category	Term	Count	%	p-Value	Genes	List Total	Bonferroni	Benjamini	FDR
INTERPRO	IPR018114:Peptidase S1, trypsin family, active site	7	2.0348837209302326	0.4660471274427729	FBGN0027930, FBGN0038484, FBGN0002926, FBGN0032213, FBGN0030051, FBGN0050371, FBGN0051954	322	1.0	1.0	1.0
GOTERM_BP_DIRECT	GO:0006508~proteolysis	13	3.77906976744186	0.6950267971596624	FBGN0038484, FBGN0002926, FBGN0013770, FBGN0030051, FBGN0000455, FBGN0050371, FBGN0038271, FBGN0030358, FBGN0027930, FBGN0036702, FBGN0032213, FBGN0038818, FBGN0051954	300	1.0	1.0	1.0
UP_KW_MOLECULAR_FUNCTION	KW-0720~Serine protease	5	1.4534883720930232	0.6994016560408013	FBGN0027930, FBGN0038484, FBGN0002926, FBGN0030051, FBGN0051954	164	1.0	1.0	1.0
SMART	SM00020:Tryp_SPc	7	2.0348837209302326	0.7476253807838903	FBGN0027930, FBGN0038484, FBGN0002926, FBGN0032213, FBGN0030051, FBGN0050371, FBGN0051954	152	1.0	1.0	1.0
GOTERM_MF_DIRECT	GO:0004252~serine-type endopeptidase activity	7	2.0348837209302326	0.7565600466678841	FBGN0027930, FBGN0038484, FBGN0002926, FBGN0032213, FBGN0030051, FBGN0050371, FBGN0051954	286	1.0	1.0	1.0
INTERPRO	IPR001254:Peptidase S1	7	2.0348837209302326	0.7706965882913692	FBGN0027930, FBGN0038484, FBGN0002926, FBGN0032213, FBGN0030051, FBGN0050371, FBGN0051954	322	1.0	1.0	1.0
INTERPRO	IPR009003:Trypsin-like cysteine/serine peptidase domain	7	2.0348837209302326	0.7862239632521915	FBGN0027930, FBGN0038484, FBGN0002926, FBGN0032213, FBGN0030051, FBGN0050371, FBGN0051954	322	1.0	1.0	1.0
INTERPRO	IPR001314:Peptidase S1A, chymotrypsin-type	6	1.744186046511628	0.8072087255422535	FBGN0027930, FBGN0038484, FBGN0032213, FBGN0030051, FBGN0050371, FBGN0051954	322	1.0	1.0	1.0
UP_SEQ_FEATURE	DOMAIN:Peptidase S1	6	1.744186046511628	0.8103102790619106	FBGN0027930, FBGN0038484, FBGN0032213, FBGN0030051, FBGN0050371, FBGN0051954	316	1.0	1.0	1.0
UP_KW_MOLECULAR_FUNCTION	KW-0645~Protease	10	2.9069767441860463	0.8306916606622007	FBGN0027930, FBGN0038484, FBGN0002926, FBGN0013770, FBGN0036702, FBGN0030051, FBGN0029819, FBGN0038818, FBGN0051954, FBGN0032536	164	1.0	1.0	1.0
Annotation Cluster 36	Enrichment Score: 0.11594876595511028
Category	Term	Count	%	p-Value	Genes	List Total	Bonferroni	Benjamini	FDR
SMART	SM00494:ChtBD2	3	0.872093023255814	0.6805523588876632	FBGN0029167, FBGN0036203, FBGN0035427	152	1.0	1.0	1.0
UP_SEQ_FEATURE	DOMAIN:Chitin-binding type-2	3	0.872093023255814	0.7321631354027969	FBGN0029167, FBGN0036203, FBGN0035427	316	1.0	1.0	1.0
INTERPRO	IPR002557:Chitin binding domain	3	0.872093023255814	0.7875463695674261	FBGN0029167, FBGN0036203, FBGN0035427	322	1.0	1.0	1.0
GOTERM_MF_DIRECT	GO:0008061~chitin binding	3	0.872093023255814	0.8759098302995699	FBGN0029167, FBGN0036203, FBGN0035427	286	1.0	1.0	1.0
Annotation Cluster 37	Enrichment Score: 0.11025037241313068
Category	Term	Count	%	p-Value	Genes	List Total	Bonferroni	Benjamini	FDR
UP_KW_MOLECULAR_FUNCTION	KW-0678~Repressor	5	1.4534883720930232	0.4811988842288598	FBGN0003720, FBGN0003165, FBGN0032475, FBGN0025639, FBGN0000575	164	0.9999999999999999	1.0	1.0
UP_KW_BIOLOGICAL_PROCESS	KW-0804~Transcription	10	2.9069767441860463	0.9837724844861306	FBGN0003720, FBGN0004895, FBGN0004595, FBGN0005386, FBGN0032475, FBGN0010278, FBGN0003638, FBGN0038692, FBGN0025639, FBGN0000575	96	1.0	1.0	1.0
UP_KW_BIOLOGICAL_PROCESS	KW-0805~Transcription regulation	9	2.616279069767442	0.9863467085296054	FBGN0003720, FBGN0004895, FBGN0004595, FBGN0005386, FBGN0032475, FBGN0010278, FBGN0003638, FBGN0025639, FBGN0000575	96	1.0	1.0	1.0
Annotation Cluster 38	Enrichment Score: 0.05599578120334342
Category	Term	Count	%	p-Value	Genes	List Total	Bonferroni	Benjamini	FDR
UP_SEQ_FEATURE	REPEAT:WD	3	0.872093023255814	0.8382297745897502	FBGN0044323, FBGN0023458, FBGN0024314	316	1.0	1.0	1.0
INTERPRO	IPR015943:WD40/YVTN repeat-like-containing domain	5	1.4534883720930232	0.8912599661108758	FBGN0044323, FBGN0023458, FBGN0024314, FBGN0024698, FBGN0004889	322	1.0	1.0	1.0
SMART	SM00320:WD40	4	1.1627906976744187	0.8916092775607914	FBGN0044323, FBGN0023458, FBGN0024314, FBGN0004889	152	1.0	1.0	1.0
INTERPRO	IPR001680:WD40 repeat	4	1.1627906976744187	0.8963442026210411	FBGN0044323, FBGN0023458, FBGN0024314, FBGN0004889	322	1.0	1.0	1.0
Annotation Cluster 39	Enrichment Score: 0.04467611330472644
Category	Term	Count	%	p-Value	Genes	List Total	Bonferroni	Benjamini	FDR
INTERPRO	IPR011009:Protein kinase-like domain	8	2.3255813953488373	0.7651312823219016	FBGN0028424, FBGN0005666, FBGN0032913, FBGN0051974, FBGN0003124, FBGN0025620, FBGN0011829, FBGN0021796	322	1.0	1.0	1.0
GOTERM_BP_DIRECT	GO:0006468~protein phosphorylation	6	1.744186046511628	0.7878486585095373	FBGN0015664, FBGN0000253, FBGN0005666, FBGN0003124, FBGN0011829, FBGN0021796	300	1.0	1.0	1.0
GOTERM_MF_DIRECT	GO:0004672~protein kinase activity	4	1.1627906976744187	0.958412352969087	FBGN0005666, FBGN0003124, FBGN0011829, FBGN0021796	286	1.0	1.0	1.0
GOTERM_MF_DIRECT	GO:0004674~protein serine/threonine kinase activity	3	0.872093023255814	0.9601137333208825	FBGN0005666, FBGN0003124, FBGN0021796	286	1.0	1.0	1.0
UP_SEQ_FEATURE	DOMAIN:Protein kinase	3	0.872093023255814	0.9821587431490506	FBGN0005666, FBGN0003124, FBGN0011829	316	1.0	1.0	1.0
INTERPRO	IPR000719:Protein kinase, catalytic domain	3	0.872093023255814	0.990165500022023	FBGN0005666, FBGN0003124, FBGN0011829	322	1.0	1.0	1.0
Annotation Cluster 40	Enrichment Score: 0.04446888596542708
Category	Term	Count	%	p-Value	Genes	List Total	Bonferroni	Benjamini	FDR
GOTERM_MF_DIRECT	GO:0043565~sequence-specific DNA binding	6	1.744186046511628	0.7287892582729258	FBGN0003720, FBGN0004895, FBGN0029504, FBGN0004595, FBGN0039229, FBGN0025360	286	1.0	1.0	1.0
GOTERM_MF_DIRECT	GO:0000981~RNA polymerase II transcription factor activity, sequence-specific DNA binding	10	2.9069767441860463	0.8981224082347306	FBGN0003720, FBGN0038244, FBGN0020309, FBGN0004895, FBGN0024251, FBGN0029504, FBGN0004595, FBGN0010323, FBGN0025360, FBGN0028878	286	1.0	1.0	1.0
GOTERM_BP_DIRECT	GO:0006357~regulation of transcription from RNA polymerase II promoter	14	4.069767441860465	0.9240459805967314	FBGN0015664, FBGN0038244, FBGN0020309, FBGN0039743, FBGN0003612, FBGN0003720, FBGN0004895, FBGN0024251, FBGN0029504, FBGN0002783, FBGN0004595, FBGN0010323, FBGN0039229, FBGN0025360	300	1.0	1.0	1.0
GOTERM_MF_DIRECT	GO:0000978~RNA polymerase II core promoter proximal region sequence-specific DNA binding	8	2.3255813953488373	0.9484096975081042	FBGN0003720, FBGN0038244, FBGN0020309, FBGN0004895, FBGN0029504, FBGN0004595, FBGN0025360, FBGN0028878	286	1.0	1.0	1.0
GOTERM_BP_DIRECT	GO:0006355~regulation of transcription, DNA-templated	10	2.9069767441860463	0.9503819409334934	FBGN0003720, FBGN0004895, FBGN0029504, FBGN0004595, FBGN0027574, FBGN0005386, FBGN0032475, FBGN0010323, FBGN0042085, FBGN0028878	300	1.0	1.0	1.0
GOTERM_MF_DIRECT	GO:0003700~transcription factor activity, sequence-specific DNA binding	4	1.1627906976744187	0.9923421660267882	FBGN0003720, FBGN0004895, FBGN0029504, FBGN0004595	286	1.0	1.0	1.0
Category	Source of the terms
Term	Each annotation cluster group terms have similar biological meaning due to sharing similar gene members
Count	Number of genes involved in individual terms
%	Percentage (involved genes/total genes)
p-value	EASE Score, the modified Fisher exact P-value.
Genes	Flybase accesion numbers of Drosophila homologues
Bonferroni	Bonferroni score
Benjamini	Benjamini score
FDR	False Discovery Rate
